# Supplementary material for: A novel computational model ITHCS for enhanced prognostic risk stratification in ESCC by correcting for intratumor heterogeneity
Source: Brief Bioinform. 2024 Dec 17;26(1):bbae631. doi: 10.1093/bib/bbae631 (PMC11652613; doi:10.1093/bib/bbae631)
Supplement: Sup_Figures_bbae631 [file sup_figures_bbae631.zip]

Archive with 1 entries (1 files):
- Sup_Figures_bbae631.rar
