# Supplementary material for: A novel computational model ITHCS for enhanced prognostic risk stratification in ESCC by correcting for intratumor heterogeneity
Source: Brief Bioinform. 2024 Dec 17;26(1):bbae631. doi: 10.1093/bib/bbae631 (PMC11652613; doi:10.1093/bib/bbae631)
Supplement: Supplementary_Tables_bbae631 [file supplementary_tables_bbae631.xlsx]

## Sheet: Table S1
Table S1. Bulk datasets used in the study.
Dataset	Type	Platform	Data	Normal	Tumor	Sample	Patient
GSE53625	Single-region	GPL18109	Agilent	179	179	358	179
TCGA-ESCC	Single-region	illumina	RNA-seq	3	95	98	93
Zhang et al. 2021	Single-region	illumina	RNA-seq	0	158	158	158
GSE33426	Multi-region	GPL571	Affymetrix	14	59	71	9

## Sheet: Table S2
Table S2. Single-cell RNA-seq datasets used in the study.
Dataset	Platform	Data	Tumor	Sample	Patient
GSE160269	10x genomics	RNA-seq	60	128	60
GSE197677	10x genomics	RNA-seq	18	30	19
GSE196756	10x genomics	RNA-seq	3	6	3

## Sheet: Table S3
Table S3. Previous published ESCC Signatures
PMID	Gene Signature	Gene size	Training cohort	Validation cohort
35371305	PRNP, SLC3A2, SLC39A8, SLC39A14, ATP6V0A1, LCN2	6	TCGA-ESCC	GSE53625
35557566	FABP7, TLR1, SYTL1, APLN, OSM, EGFR, IL17RD	7	TCGA-ESCC	—
34054840	HNRNPC, RBM14, IGF2BP3, METTL16, KIAA1429	5	TCGA-ESCC	GSE53625
33392181	TSPAN2, AMBP, C6, PRLR, ITLN1, MADCAM1	6	TCGA-ESCC	GSE53625
25220908	PPARG, MDM2, NANOG	3	In-house cohort 1	In-house cohort 2
31423201	ELL2, RFC2, DDIT3, RAB27A, CXCL8	5	TCGA-ESCC	GSE20347
35121801	VIM, UFM1, TSC2, SRC, MEFV, CTTN, CFTR, CDKN1A	8	GSE53625	TCGA-ESCC
34291083	ALOX12, ALOX12B, ANGPTL7, DRD4, MAPK9, SLC38A1, ZNF419	7	GSE53625	TCGA-ESCC
34926275	C1QA, C1QB, C1QC, CD86, C3AR1, CSF1R, ITGB2, LCP2, SPI1, TYROBP	10	TCGA-ESCC	GSE53625
35281814	EGFR, PDGFRA, RAP18	3	TCGA-ESCC	—
34764976	SRC, FADS2, GLUD1, POLG, ANO6, SLC2A6, ANGPTL7, PTGS2, ALOXE3, SLC38A1	10	TCGA-ESCC	GSE53625
33981829	SCP2, MAPK1, PRKAA1	3	TCGA-ESCC	GSE53625
36180848	PRODH, CD38, EDN1, ERCC1, STK24, TPM1, RACK1, MAP1LC3A, PSIP1 and HSPA1B	10	TCGA-ESCC	GSE53625

## Sheet: Table S4
Table S4.The immunotherapy datasets used in this study.
Dataset	Data	Platform	Patient	Cancer type
IMviogor210	RNA-seq	Illumina	298	metastatic urothelial cancer
GSE213331	RNA-seq	Illumina	27	locally advanced rectal cancer
GSE91061	RNA-seq	Illumina	109	melanoma and NSCLC
GSE115821	RNA-seq	Illumina	37	metasitatic melanoma
GSE135222	RNA-seq	Illumina	27	NSCLC
GSE126044	RNA-seq	Illumina	16	NSCLC
NSCLC, Non-small cell lung cancer

## Sheet: Table S5
Table S5. Gene List for Quadrants Q1-Q4
Q1 genes	Q2 genes	Q3 genes	Q4 genes
AATF	2024-03-01	2024-03-03	2024-03-08
AATK	2024-03-02	2024-03-05	2024-09-06
ABCB7	2024-03-06	2024-03-07	ABCA11P
ABCF1	2024-09-02	2024-09-10	ABCC10
ABHD10	2024-09-04	2024-09-15	ABCC3
ABHD11	2024-09-07	A2M	ABCC5
ABHD17A	2024-09-08	A4GALT	ABHD14A-ACY1
ABL1	2024-09-09	AACS	ABHD5
AC004941.5	2024-09-11	AADAC	ABI1
AC005838.2	2024-12-01	AARSD1	AC009237.8
AC012065.7	A1CF	AASDHPPT	ACAD8
AC128677.4	A4GNT	AASS	ACE2
ACAD10	AAAS	ABAT	ACO1
ACBD4	AAGAB	ABCA12	ACOT13
ACIN1	AAK1	ABCA3	ACTR10
ACOT8	AAMDC	ABCA5	ACTR2
ACP6	AAMP	ABCA7	ACTR3B
ACTBP9	AANAT	ABCC4	ADAM12
ACVR2A	AAR2	ABCD3	ADAMTS5
ADAM17	AARS	ABCE1	ADAMTS9
ADAMTSL3	ABCA1	ABCF3	ADIPOR2
ADAP1	ABCA2	ABCG1	AEN
ADORA2B	ABCA4	ABCG2	AF070581
ADRA2B	ABCA6	ABHD3	AFG3L2
AGBL2	ABCA8	ABLIM1	AGO1
AGBL5	ABCB1	ABLIM3	AGPS
AGO3	ABCB11	ABTB2	AHCYL2
AGPAT4	ABCB4	AC004692.5	AHNAK
AHCYL1	ABCB6	AC007389.3	AJAP1
AHDC1	ABCB8	ACACB	AKAP17A
AHSG	ABCB9	ACADM	AKR1A1
AK022030	ABCC1	ACADS	AKR1B1
AK1	ABCC2	ACADVL	AKR7A2
AKAP11	ABCC6	ACAP2	AKT3
AKT1	ABCC8	ACAT1	ALDH1A2
AKTIP	ABCC9	ACAT2	ALDH5A1
AL590762.11	ABCD1	ACKR3	ALDH7A1
AMDHD2	ABCD1P2	ACN9	ALDH9A1
AMIGO3	ABCD2	ACOT1	ALG11
AMPD2	ABCD4	ACOT9	ALOX12
ANAPC5	ABCF2	ACP1	ALS2CL
ANKRD11	ABCG4	ACP5	AMT
ANKRD28	ABCG5	ACPP	ANP32A
AOC4P	ABHD14A	ACSF2	APBA2
AP1B1	ABHD17B	ACSL1	APLP2
AP3D1	ABHD2	ACSL4	APOBEC3G
AP3S1	ABHD4	ACSL5	APOLD1
AP5S1	ABHD6	ACTA2	APOOL
APBA3	ABHD8	ACTG1P4	AREG
APOD	ABI2	ACTG2	AREL1
APOL5	ABI3BP	ACTL6A	ARF4
APOO	ABL2	ACTL8	ARF6
ARAP1	ABO	ACTN1	ARHGAP8
ARF5	abParts	ACTN4	ARHGEF28
ARG1	ABR	ACTR3	ARL14
ARHGAP10	ABT1	ACTR6	ARL17A
ARHGEF1	AC002310.7	ACVR1	ARL8A
ARIH1	AC003989.4	ACYP1	ARL8B
ARL1	AC004490.1	ACYP2	ARMCX5
ARMC2-AS1	AC007292.3	ADA	ARMCX6
ARMC8	AC007967.3	ADAM23	ARNT2
ARR3	AC009947.3	ADAM9	ASAP3
ASAP1-IT1	AC068039.4	ADAMDEC1	ASCC1
ASB13	AC074212.6	ADAMTS1	ASH2L
ASB8	AC084219.3	ADAMTSL4	ATF7IP
ASCC2	AC104537.2	ADAP2	ATOX1
ASL	ACAA1	ADAR	ATP12A
ASTE1	ACAA2	ADCK3	ATP1B1
ATAD3A	ACACA	ADCY7	ATP1B3
ATF6	ACADL	ADD3	ATP2B4
ATMIN	ACADSB	ADH1C	ATP2C1
ATP13A2	ACAN	ADH5	ATP5G3
ATP5O	ACAP1	ADH7	ATP5H
ATP8B1	ACBD3	ADIPOR1	ATP5I
ATRX	ACD	ADIRF	ATP6V1B2
AURKA	ACE	ADK	ATP6V1D
AURKAIP1	ACHE	ADM	ATP6V1E1
AVEN	ACKR1	ADNP	ATP7A
AVPR1B	ACKR2	ADO	ATXN7
B4GALNT1	ACKR4	ADRA2C	AVPI1
BAG6	ACLY	ADRB2	AXL
BANP	ACO2	ADRM1	B4GALT4
BBS7	ACOT11	ADSL	BABAM1
BCAS3	ACOT7	ADSS	BAG1
BCL11A	ACOX1	AEBP1	BAG2
BCL2A1	ACOX2	AES	BAP1
BCL2L13	ACOX3	AFTPH	BCAT1
BCL2L2-PABPN1	ACOXL	AGA	BCL2
BCL7B	ACP2	AGAP1	BEST2
BCL7C	ACR	AGL	BHLHB9
BCR	ACRV1	AGPAT5	BICD2
BDH2	ACSBG1	AGR2	BIK
BIN2	ACSBG2	AHCTF1	BIRC5
BIN3-IT1	ACSL3	AHCY	BMI1
BIRC2	ACSL6	AHNAK2	BOLA2
BLCAP	ACSM1	AHR	BRINP3
BLM	ACSM2A	AHSA1	BTBD18
BLZF1	ACSM3	AHSA2	BTN3A3
BMP10	ACSM5	AIDA	C11orf57
BMP15	ACSS3	AIFM1	C14orf166
BRAP	ACTA1	AIM1	C14orf169
BTK	ACTB	AIM1L	C14orf2
BTN2A2	ACTC1	AIM2	C16orf62
BTNL3	ACTL6B	AIMP1	C16orf80
C12orf10	ACTL7A	AK096803	C19orf66
C14orf93	ACTL7B	AK4	C1orf115
C17orf59	ACTN2	AK6	C2CD3
C19orf24	ACTN3	AKAP12	C3orf18
C1orf105	ACTR1A	AKAP13	C3orf80
C1orf27	ACTR1B	AKAP2	C4orf27
C21orf33	ACTR3P2	AKIRIN1	C5
C2orf27A	ACTR5	AKR1B10	C5AR1
C2orf43	ACTR8	AKR1C1	C5orf42
C7orf69	ACVR1B	AKR1C2	C5orf45
C9orf114	ACVR2B	AKR1C3	C6orf15
C9orf53	ACVR2B-AS1	ALAS1	CACNA1D
CACFD1	ACVRL1	ALCAM	CACNA2D3
CACNA1F	ADAM10	ALDH18A1	CADM1
CANT1	ADAM11	ALDH1A1	CALD1
CASQ2	ADAM15	ALDH1A3	CALML3
CAST	ADAM18	ALDH2	CALU
CATSPER2	ADAM19	ALDH3A1	CAMSAP1
CBR4	ADAM2	ALDH3B2	CANX
CBX2	ADAM20	ALDH8A1	CAP1
CBX3	ADAM21	ALDOA	CAPRIN1
CCDC102B	ADAM22	ALDOC	CASP1
CCDC130	ADAM28	ALG13	CBLB
CCDC132	ADAM29	ALG5	CBR3
CCDC134	ADAM30	ALG6	CBS
CCDC19	ADAM3A	ALG8	CBX5
CCDC69	ADAM3B	ALG9	CCDC169-SOHLH2
CCL14	ADAM5	ALOX12B	CCDC181
CCL16	ADAM7	ALOX15B	CCDC53
CCL21	ADAM8	ALOXE3	CCDC68
CCP110	ADAMTS12	ALPL	CCDC86
CCR7	ADAMTS13	ALX1	CCDC88C
CCT6A	ADAMTS2	AMBRA1	CCDC90B
CCT6B	ADAMTS20	AMD1	CCL4
CD2	ADAMTS3	AMIGO2	CCND1
CD2BP2	ADAMTS6	AMMECR1	CCNJL
CD46	ADAMTS7	AMOTL2	CCRL2
CDC25A	ADAMTS8	AMZ2	CD200
CDCA3	ADAMTSL2	ANAPC10	CD44
CDH22	ADARB1	ANGPTL4	CD59
CDK5R2	ADARB2	ANKH	CD63
CDK5RAP1	ADAT1	ANKMY2	CD8A
CDKL2	ADCK2	ANKRA2	CD93
CEACAM4	ADCK4	ANKRD10	CD97
CELA3B	ADCY1	ANKRD12	CDC42BPB
CEND1	ADCY10	ANKRD27	CDH12
CENPC	ADCY2	ANKRD36	CDH3
CEP135	ADCY3	ANKRD36B	CDHR1
CEP170	ADCY6	ANKRD46	CDK14
CEP170B	ADCY8	ANKRD49	CDK4
CEP290	ADCY9	ANKRD6	CDKN1C
CEPT1	ADCYAP1	ANO1	CDKN2A
CERS1	ADCYAP1R1	ANO10	CDKN2C
CGB	ADD1	ANP32E	CDO1
CGREF1	ADD2	ANXA1	CEACAM1
CHD8	ADD3-AS1	ANXA11	CEACAM5
CHI3L2	ADGB	ANXA2	CEACAM7
CHIC2	ADH1A	ANXA2P2	CEBPD
CHP2	ADH1B	ANXA3	CELSR3
CHPF	ADH6	ANXA4	CENPI
CHPF2	ADI1	ANXA5	CES2
CHRNA2	ADIPOQ	ANXA6	CFB
CHRNA5	ADM2	ANXA7	CHCHD3
CHRNB2	ADNP2	ANXA8	CHKB-CPT1B
CHRNG	ADORA1	ANXA9	CHMP4A
CHST11	ADORA2A	AOAH	CHMP5
CHST2	ADORA3	AOC3	CHPT1
CHTOP	ADPGK	AP1AR	CHRNA9
CIITA	ADPRH	AP2B1	CHST7
CITED1	ADPRM	AP2M1	CIDEB
CLASP2	ADRA1A	AP2S1	CIR1
CLCN7	ADRA1B	AP3M2	CISD1
CLDN11	ADRA1D	AP5M1	CKAP4
CLEC10A	ADRA2A	APEH	CKLF
CLEC11A	ADRB1	APEX1	CLCN6
CLEC5A	ADRB3	APH1A	CLIP4
CLIC2	ADRBK1	APIP	CLMN
CLINT1	ADRBK2	APITD1	CLNS1A
CLK3	ADTRP	APLNR	CLTCL1
CLN3	AF007147	APMAP	CMC2
CNPPD1	AF090939	APOBEC3A	CNGB1
CNTD2	AF198444	APOBEC3B	CNR1
CNTN2	AFAP1	APOC1	CNTLN
CNTNAP1	AFF1	APOE	CNTNAP2
COA1	AFF2	APOL1	COA3
COG2	AFF3	APOL2	COA4
COG4	AFF4	APOL3	COA7
COG7	AFM	APOL6	COL2A1
COL1A1	AFP	APPL1	COLGALT1
COL4A3BP	AGAP10	APRT	COLGALT2
COL4A6	AGAP11	AQP3	COMMD3
COL6A2	AGAP2	AQP5	CORO2A
COMMD10	AGBL3	AQR	COX7C
COPS2	AGER	ARAP2	CPS1
COQ10B	AGFG1	ARCN1	CPSF7
COQ7	AGFG2	ARF1	CREM
CORO1A	AGGF1	ARFGAP1	CRMP1
CORO1C	AGK	ARFGAP3	CRTAC1
COX6CP1	AGMAT	ARG2	CRYBB2
CPA2	AGO2	ARGLU1	CRYBG3
CPA3	AGO4	ARHGAP12	CS
CPNE1	AGPAT1	ARHGAP22	CSNK1G3
CPSF4	AGPAT2	ARHGAP29	CST4
CPSF6	AGPAT3	ARHGAP32	CSTA
CPZ	AGRN	ARHGAP4	CSTF2T
CR2	AGRP	ARHGAP5	CT83
CRBN	AGT	ARHGEF10L	CTC1
CREB5	AGTPBP1	ARHGEF16	CTH
CRIP2	AGTR1	ARHGEF3	CTNNBIP1
CRLF3	AGTR2	ARHGEF40	CTNND1
CRTAM	AGXT	ARHGEF5	CTPS2
CRYM	AHI1	ARHGEF6	CTSZ
CSDC2	AHSP	ARID3A	CTTN
CSF3	AICDA	ARID5B	CUEDC1
CSK	AIF1	ARL4A	CUL5
CSNK1G2	AIMP2	ARL5A	CUX2
CSNK2A2	AIP	ARL6IP1	CXCL2
CSTF3	AIPL1	ARL6IP4	CXCL5
CTDP1	AIRE	ARL6IP5	CXCL8
CTDSP1	AJ011981	ARMC1	CXorf57
CTF1	AK021537	ARMCX1	CYB5B
CTLA4	AK021933	ARMCX2	CYFIP2
CTRC	AK055981	ARMCX3	CYP2E1
CTSE	AK125860	ARNTL2	CYP2J2
CTSO	AK2	ARPC1A	CYP46A1
CUZD1	AK291611	ARPC1B	CYP4F12
CXorf21	AK5	ARPC3	DACH1
CXorf36	AKAP1	ARPC5	DAG1
CYB5R4	AKAP10	ARPC5L	DAPP1
CYHR1	AKAP3	ARPIN	DBNDD2
CYP2A7	AKAP4	ARPP19	DCLK1
CYP2B6	AKAP5	ARSJ	DCTD
CYP3A7-CYP3AP1	AKAP6	ARVCF	DCTPP1
CYTH2	AKAP8	ASAP2	DDX42
DAB1	AKAP8L	ASCC3	DDX43
DAZAP1	AKAP9	ASF1A	DECR1
DBR1	AKIP1	ASNA1	DENND2D
DCAF10	AKR1C4	ASNS	DEPTOR
DCPS	AKR1D1	ASNSD1	DEXI
DCTN5	AKR7A3	ASPM	DFFA
DCUN1D4	AKT2	ASPN	DFFB
DDR1	AL109706	ASS1	DFNA5
DDX46	AL928768.3	ASTN2	DGCR8
DDX52	ALAD	ASUN	DGKA
DDX56	ALAS2	ASXL2	DHFR
DEFA4	ALB	ATAD2	DIP2C
DES	ALDH1B1	ATAD2B	DIXDC1
DESI1	ALDH1L1	ATF1	DLAT
DESI2	ALDH3A2	ATF2	DLX4
DGCR2	ALDH3B1	ATF3	DMD
DGCR6L	ALDH4A1	ATF4	DNAJC12
DGUOK	ALDH6A1	ATF5	DNAJC3
DHDDS	ALDOAP2	ATG101	DNMT1
DHX57	ALDOB	ATG2A	DNMT3B
DHX58	ALG12	ATG2B	DOCK1
DIAPH3	ALG3	ATG3	DPAGT1
DIO3	ALK	ATG5	DPY30
DIRAS2	ALKBH1	ATHL1	DR1
DLK2	ALKBH4	ATIC	DROSHA
DLST	ALLC	ATP10B	DUSP2
DMBT1	ALMS1	ATP10D	DUSP7
DMTF1	ALOX12P2	ATP11B	DYNC1I1
DMXL2	ALOX15	ATP13A1	DZANK1
DNAJC13	ALOX5	ATP1A1	E2F5
DNAJC2	ALOX5AP	ATP2B1	EBLN2
DNM2	ALPI	ATP2C2	EDAR
DOK1	ALPK1	ATP5A1	EDEM1
DOK2	ALPK3	ATP5B	EDNRA
DPEP1	ALPP	ATP5C1	EFR3A
DPP3	ALPPL2	ATP5D	EFS
DRAP1	ALX3	ATP5E	EGFL8
DSN1	ALX4	ATP5F1	EGFR
DSP	AMACR	ATP5J	EHD2
DTYMK	AMBN	ATP6V0B	EI24
DUSP26	AMBP	ATP6V0D1	EIF1
DUSP8	AMELX	ATP6V0E2	EIF1AY
DVL1	AMELY	ATP6V1F	EIF4H
DVL2	AMFR	ATP6V1G1	EIF5
DYNC1I2	AMH	ATP6V1G2-DDX39B	ELF4
DYNC2LI1	AMHR2	ATP6V1H	ELF5
DYNLT1	AMN	ATP8B2	ELL3
DYSF	AMOT	ATPIF1	ELOVL2
ECEL1	AMPD1	ATR	ELP5
ECHDC3	AMPD3	ATRAID	ELTD1
EDC3	AMPH	ATXN1	EMC7
EDEM3	ANAPC1	AUH	EMC8
EDF1	ANAPC13	AUP1	EMR1
EEF1DP5	ANAPC15	AURKB	EN2
EGR4	ANAPC2	AUTS2	ENOSF1
EHBP1	ANG	AZI2	ENOX2
EHD1	ANGEL1	AZIN1	ENSA
EHD3	ANGEL2	B2M	ENTPD3
EIF2B1	ANGPT1	B3GALNT1	ENTPD4
EIF2B4	ANGPT2	B3GNT1	ENTPD5
EIF3L	ANGPT4	B3GNT3	ENY2
EIF5A	ANGPTL2	B4GALT2	EPB41L1
ELK2AP	ANGPTL3	B4GALT5	EPB41L4A-AS2
ELMO1	ANGPTL7	BAALC	EPB41L4B
EMC6	ANK1	BACE1	EPCAM
EMC9	ANK2	BACE2	EPHX2
ENDOG	ANK3	BACH1	EPN2
EPHB4	ANKEF1	BACH2	EPS15
EPN1	ANKFY1	BAG4	ERC1
ERAL1	ANKHD1	BAHCC1	ERC2
ERBB3	ANKLE2	BAK1	ERLIN2
ERVH-6	ANKMY1	BAMBI	ERMP1
ETV2	ANKRD1	BANF1	ERP29
ETV7	ANKRD10-IT1	BANK1	ERVMER34-1
EVX1	ANKRD17	BARD1	ESRP1
EXD2	ANKRD2	BASP1	ETS2
EXD3	ANKRD26	BATF	ETV5
EXO1	ANKRD34C	BAX	EYA1
EXOC1	ANKRD36BP2	BAZ1A	EYA4
EXOC3	ANKRD40	BAZ2B	F2RL1
EXT1	ANKRD53	BBC3	F8
F13A1	ANKRD55	BBOX1	F8A1
F2	ANKRD7	BBS10	FABP7
F2R	ANKS1A	BBS4	FADD
FAM107A	ANKS1B	BBX	FAM102A
FAM110D	ANKZF1	BC069804	FAM115A
FAM114A2	ANO2	BCAP29	FAM117A
FAM131B	ANO3	BCAP31	FAM118A
FAM134C	ANP32A-IT1	BCAS1	FAM127A
FAM136A	ANP32B	BCAS2	FAM127B
FAM160B2	ANP32C	BCCIP	FAM13A
FAM168B	ANP32D	BCHE	FAM149A
FAM192A	ANPEP	BCKDHA	FAM168A
FAM193A	ANTXR1	BCL11B	FAM171A1
FAM214B	ANXA10	BCL2L14	FAM174B
FAM3A	ANXA13	BCL2L2	FAM184A
FAM46C	ANXA2P1	BCLAF1	FAM216A
FAM86C1	ANXA2P3	BCMO1	FAP
FAN1	AOC1	BCOR	FARSA
FANCF	AOC2	BDH1	FASTKD1
FASTK	AOX1	BDKRB1	FBXL19
FBLN5	AP001062.7	BDKRB2	FBXL2
FBXL15	AP1G1	BDNF	FBXO16
FBXL8	AP1G2	BEGAIN	FBXO34
FBXO11	AP1M2	BEND5	FBXO9
FBXW4P1	AP1S1	BET1	FETUB
FCHO1	AP1S2	BEX1	FGF2
FGD1	AP2A2	BEX4	FGGY
FGF23	AP3B1	BFAR	FHL2
FGL1	AP3B2	BGLAP	FHOD3
FGR	AP3S2	BGN	FKBP11
FKBP10	AP4E1	BHLHE40	FKBP4
FKBP14	AP4M1	BHLHE41	FLRT2
FKBP5	AP4S1	BID	FOLH1
FLCN	AP5Z1	BIRC3	FOLH1B
FLII	APAF1	BLNK	FOSB
FLJ20712	APBA1	BLOC1S1-RDH5	FOXD1
FLVCR2	APBB1	BLOC1S5-TXNDC5	FOXE1
FMO6P	APBB1IP	BLVRB	FOXG1
FNDC4	APBB2	BMP2	FOXL2
FOLR1	APBB3	BMPR1A	FSTL3
FOXF2	APC	BMPR2	FUT3
FOXL1	APC2	BNC1	FXR1
FOXO4	APCS	BNC2	FXYD3
FPR3	APEX2	BNIP3	FYB
FRG1	APH1B	BNIP3L	FYN
FSBP	API5	BOLA1	FZD1
FTO	APLP1	BORA	FZD3
FTSJ3	APOA1	BPGM	GABBR1
FURIN	APOA2	BRD7	GABRB1
FUS	APOA4	BRD9	GAD1
FUZ	APOB	BRIX1	GADD45GIP1
FZD5	APOBEC1	BRMS1	GAGE1
GAA	APOBEC2	BRWD1	GAL
GAB2	APOBEC3C	BSCL2	GALC
GABPA	APOBEC3F	BSG	GALNT1
GABRD	APOBR	BSPRY	GALNT10
GAK	APOC2	BST2	GALT
GALNT14	APOC3	BTAF1	GATA3
GALNT3	APOF	BTBD1	GBE1
GAMT	APOH	BTBD3	GCHFR
GAS6	APOM	BTF3	GDI1
GATC	APP	BTG1	GDPD2
GDAP2	APPBP2	BTG3	GEMIN2
GDF5	APPL2	BTN3A2	GFI1
GGA1	APTX	BUB1B	GFOD1
GGCT	AQP1	BUB3	GFPT1
GGPS1	AQP2	BZW1	GID4
GGT5	AQP4	C10orf2	GLDC
GINS3	AQP6	C11orf48	GLUD1
GINS4	AQP7	C11orf58	GNAI3
GIPC1	AQP8	C11orf71	GNAL
GIT1	AQP9	C11orf73	GNAZ
GLRX2	AR	C11orf80	GNG7
GML	ARAF	C11orf95	GNGT1
GMPPA	ARAP3	C12orf29	GOLGA3
GOLGA2	ARC	C12orf4	GOLGA8A
GOLGA4	ARF1P1	C12orf5	GPC3
GOLPH3L	ARF3	C14orf132	GPR64
GOT2P1	ARFGAP2	C16orf59	GPRC5C
GP6	ARFGEF1	C17orf70	GRAMD3
GPA33	ARFGEF2	C17orf75	GRB10
GPATCH2	ARFIP1	C17orf85	GRB14
GPBP1L1	ARFIP2	C18orf32	GSDMB
GPN1	ARFRP1	C19orf10	GSPT1
GPR124	ARHGAP1	C19orf53	GSR
GPR52	ARHGAP11A	C19orf54	GSTA1
GPR97	ARHGAP15	C19orf60	GSTO2
GPS1	ARHGAP17	C1D	GSTT1
GPT	ARHGAP19	C1GALT1	GSTT2
GRAMD1B	ARHGAP24	C1GALT1C1	GSTZ1
GRHL2	ARHGAP25	C1orf106	GTF2E2
GRIK5	ARHGAP26	C1orf109	GUCY1B2
GRK5	ARHGAP28	C1orf116	GUF1
GRWD1	ARHGAP33	C1orf186	GYG2
GS1-111G14.1	ARHGAP35	C1orf35	H2AFY2
GSDMD	ARHGAP44	C1orf54	HAL
GSTCD	ARHGAP6	C1QA	HAUS4
GSTM5	ARHGDIA	C1QB	HAUS5
GTF2F1	ARHGDIB	C1QBP	HBEGF
GTF2H2	ARHGDIG	C1R	HCCS
GTF2H2B	ARHGEF10	C1RL	HCG8
GUCY1B3	ARHGEF11	C1S	HDGFRP3
GUK1	ARHGEF12	C20orf24	HDHD1
GYPC	ARHGEF15	C21orf59	HECTD4
GYS1	ARHGEF17	C21orf91	HEG1
HAO1	ARHGEF18	C2CD2	HERC2P5
HAUS6	ARHGEF2	C2CD5	HEXB
HBA1	ARHGEF26	C2orf42	HGH1
HBBP1	ARHGEF38	C2orf47	HINT1
HBE1	ARHGEF4	C2orf49	HLA-DQB1
HBQ1	ARHGEF7	C2orf68	HLA-DRB4
HDAC3	ARHGEF9	C3	HLA-G
HDC	ARID1A	C3AR1	HLF
HDDC2	ARID3B	C3orf14	HMBS
HDHD3	ARID4A	C3orf52	HMGCS1
HEATR1	ARID4B	C4A	HMGN1
HEATR2	ARID5A	C4orf19	HMGN5
HELZ	ARIH2	C4orf46	HOXA1
HHIPL2	ARL15	C5orf15	HOXA10
HIST1H2AD	ARL2	C5orf28	HOXA7
HIST1H2AJ	ARL2BP	C5orf30	HOXB7
HIST1H3E	ARL3	C5orf66	HPGD
HIST1H4E	ARL4C	C6orf120	HRH1
HIST1H4H	ARL4D	C6orf211	HSD11B2
HLA-DOB	ARMC4	C6orf47	HSD17B2
HLA-F	ARMC6	C6orf48	HSD17B6
HMGN2	ARMC7	C6orf62	HSDL2
HMGXB4	ARMC9	C7	HYOU1
HNRNPA1P3	ARMCX4	C7orf25	ICAM2
HNRNPC	ARNT	C7orf43	ICAM4
HNRNPF	ARNTL	C7orf49	ID3
HNRNPH3	ARPC2	C8orf33	IFIT3
HNRNPK	ARPC4	C8orf4	IFIT5
HNRNPM	ARPP21	C8orf44-SGK3	IGF2BP2
HOMER2	ARRB1	C9orf3	IGFBP5
HOXC8	ARRB2	C9orf40	IGFBP7
HSD11B1	ARSA	C9orf91	IL20RA
HSPA14	ARSB	CA12	IL22RA1
HSPB2	ARSD	CA2	IL24
HSPB3	ARSE	CA9	IL27RA
HUNK	ARSF	CAAP1	IMMT
ICAM5	ART1	CAB39	INPP5A
ICE2	ART3	CACNA2D2	INPP5F
ICK	ART4	CACYBP	INSM1
ICOS	ARTN	CAD	IPO13
IDH2	ASAH1	CADM4	IPPK
IER3IP1	ASAP1	CADPS2	IPW
IFRD2	ASB1	CALB1	ITGA5
IGKV1-17	ASB12	CALCOCO2	ITGB1BP1
IGKV1-37	ASB4	CALHM2	ITPR2
IKZF2	ASB6	CALML5	JADE2
IL11RA	ASB7	CAMK2N1	JAG1
IL15	ASB9	CAMTA1	JARID2
IL17RA	ASCL1	CAMTA2	JMJD7-PLA2G4B
IL18RAP	ASCL2	CAND1	KANSL2
IL1RL1	ASCL3	CAND2	KBTBD11
IL21R	ASF1B	CAP2	KCNE4
IL3RA	ASGR1	CAPG	KCNJ15
INPPL1	ASGR2	CAPN7	KCNJ8
INTS5	ASH1L	CAPNS1	KCNK5
IRF6	ASIC1	CAPRIN2	KCNMA1
IRF9	ASIC2	CAPZA1	KCNN3
ITGAL	ASIC4	CAPZA2	KDELR2
ITGAX	ASIP	CARD14	KDM5A
ITPKB	ASMT	CARD9	KHDC1L
KAT2A	ASMTL	CARHSP1	KIAA0101
KBTBD2	ASMTL-AS1	CARKD	KIAA0319
KCNA5	ASPA	CARM1	KIAA0513
KCNC2	ASPH	CARS2	KIAA1644
KCNF1	ASPHD1	CASC3	KIF18B
KDELR1	ASPSCR1	CASD1	KIF1B
KDR	ASRGL1	CASP3	KIF5B
KIAA0020	ASTN1	CASP4	KLF11
KIAA0040	ASXL1	CASP6	KLF7
KIAA0232	ASXL3	CASP7	KLF8
KIAA0430	ATAD5	CASP8AP2	KLF9
KIAA0907	ATAT1	CASZ1	KLHDC8B
KIAA1614	ATF6B	CAV1	KLHL24
KIF16B	ATF7	CAV2	KPNA4
KIF3A	ATF7IP2	CBFA2T3	KRAS
KIF3B	ATG10	CBLC	KRBOX4
KIF5A	ATG12	CBLL1	KRT4
KIFC1	ATG13	CBR1	KRT81
KIR2DL2	ATG14	CBWD1	KYNU
KIR2DL5A	ATG16L1	CBX1	LAD1
KIR2DS2	ATG4A	CBX6	LAMC2
KIR2DS3	ATG4B	CBX7	LAMP1
KIR2DS5	ATG7	CCBL2	LAPTM4B
KLHDC8A	ATG9A	CCDC109B	LDLRAD4
KLHL2	ATM	CCDC15	LGALS4
KLHL41	ATN1	CCDC28A	LGR5
KLRC4-KLRK1	ATOH1	CCDC47	LHX2
KNOP1	ATP10A	CCDC59	LIAS
KRT3	ATP11A	CCDC6	LIFR
KRT33A	ATP13A3	CCDC9	LILRB2
KRTAP5-8	ATP1A2	CCDC91	LIMS1
LAIR2	ATP1A3	CCDC92	LINC00472
LAMTOR2	ATP1B2	CCL18	LINC00623
LAS1L	ATP1B4	CCL19	LINC00667
LBP	ATP2A1	CCL2	LINC00965
LCP1	ATP2A2	CCL20	LIPE
LDHC	ATP2A3	CCL3	LITAF
LDLRAP1	ATP2B2	CCL5	LOC100507577
LEPROT	ATP2B3	CCL7	LOC100996693
LGALS9	ATP4A	CCL8	LOC100996696
LGALSL	ATP4B	CCNA1	LOC100996756
LHX3	ATP5G1	CCNA2	LOC101060321
LILRA4	ATP5G2	CCNB1	LOC101060521
LINC00574	ATP5G2P1	CCNB1IP1	LOC101928589
LINC00597	ATP5J2-PTCD1	CCNB2	LOC101929777
LINC00652	ATP5L	CCNC	LOC102724200
LINC01136	ATP5S	CCND2	LOC102725263
LIPT1	ATP5SL	CCNE1	LOC257152
LMX1B	ATP6AP1	CCNE2	LOC389906
LOC100134822	ATP6AP2	CCNG1	LOC645166
LOC100289097	ATP6V0A1	CCNH	LONRF1
LOC100507388	ATP6V0A2	CCNI	LPCAT1
LOC101060747	ATP6V0A4	CCNJ	LPCAT4
LOC101928278	ATP6V0C	CCNL1	LPHN3
LOC101929232	ATP6V0E1	CCNL2	LPIN1
LOC102725198	ATP6V1A	CCR1	LPIN2
LOC102725271	ATP6V1B1	CCR5	LPL
LOC157562	ATP6V1C1	CCS	LRP1B
LOC644172	ATP6V1G2	CCT2	LRP3
LOC732360	ATP7B	CCT3	LRRC48
LONRF3	ATP8A1	CCT4	LRRC8D
LPPR2	ATP8A2	CCT5	LRRN4CL
LPXN	ATP8B3	CCT7	LSAMP
LRBA	ATP8B4	CD14	LSG1
LRFN3	ATP9A	CD151	LSM1
LRP8	ATP9B	CD163	LSM8
LRRC17	ATPAF2	CD164	LYST
LRRC32	ATRIP	CD177	LZTS3
LRRC40	ATRN	CD1A	MAB21L1
LRRFIP1	ATRNL1	CD207	MAF
LRRFIP2	ATXN10	CD24	MAGEA1
LSM14B	ATXN2	CD248	MAGEA10-MAGEA5
LTB4R2	ATXN2L	CD2AP	MAGEA3
LYL1	ATXN3	CD302	MAGEA6
LYPD1	ATXN3L	CD3D	MAGEC2
LYRM1	ATXN7L1	CD52	MAGI2
LYRM2	ATXN7L3B	CD53	MAN1A1
MACROD1	ATXN8OS	CD55	MAOB
MAML3	AUNIP	CD58	MAP3K9
MAMLD1	AURKAPS1	CD68	MAPK1IP1L
MAP1B	AURKC	CD69	MAPRE1
MAP1LC3C	AV8S2	CD74	MARK3
MAP4K5	AV8S2A1N1T	CD81	MCCC1
MAST3	AVIL	CD83	MCF2L
MATN1	AVL9	CD86	MCMBP
MBNL1	AVP	CD9	MDH2
MBNL3	AVPR1A	CD99	MED13
MBOAT2	AVPR2	CDA	MED31
MCAT	AXIN1	CDC123	MEIS1
MCM3	AZGP1	CDC16	MEN1
MCM5	AZGP1P1	CDC20	METTL2A
MCOLN3	AZU1	CDC23	METTL2B
MCRS1	B3GALT1	CDC25B	METTL7A
ME3	B3GALT2	CDC34	MFAP2
MEA1	B3GALT4	CDC37	MFHAS1
MED1	B3GALT5	CDC42SE1	MFSD1
MED22	B3GAT1	CDC6	MFSD5
MED9	B3GAT3	CDC7	MGAT1
MEF2BNB	B3GNT2	CDC73	MGMT
MEGF6	B3GNT4	CDCA4	MICALL1
METTL21B	B3GNTL1	CDH11	MID1
METTL3	B4GALT1	CDH13	MID2
MFSD7	B4GALT3	CDH19	MIPEP
MIP	B4GALT6	CDK1	MIR6125
MIR4315-1	B4GALT7	CDK2AP1	MIR6805
MIR4680	B9D1	CDK2AP2	MIR6840
MIR5193	B9D2	CDK5	MKNK1
MIR6789	BAAT	CDK5RAP3	MME
MIR6824	BAD	CDK7	MNT
MIR6834	BAG3	CDK8	MOCS2
MIR7703	BAG5	CDKN1A	MORF4L2
MKRN3	BAGE	CDKN1B	MPC1
MKRN7P	BAHD1	CDKN2AIP	MPC2
MLC1	BAI1	CDKN3	MPDZ
MLEC	BAI2	CDR2	MPP1
MMP11	BAI3	CDR2L	MPPED2
MMP23A	BAIAP2	CDSN	MROH7-TTC4
MMP24-AS1	BAIAP2L2	CEACAM6	MRPL34
MOB4	BAIAP3	CEBPA	MRPL35
MORC2	BARX1	CEBPB	MRPL39
MORN1	BARX2	CEBPG	MRPL4
MPHOSPH8	BATF3	CEBPZ	MRPS14
MPHOSPH9	BAZ1B	CECR1	MRPS28
MRM1	BAZ2A	CECR5	MSH5-SAPCD1
MRPS2	BBIP1	CEL	MSL1
MS4A1	BBS9	CELF2	MSMB
MSC	BC069004	CEMIP	MSRB2
MSRA	BC069739	CENPE	MT1E
MTF2	BC069756	CENPM	MT1F
MTIF2	BC069776	CENPN	MT1H
MTUS1	BC069782	CENPQ	MT1HL1
MTX1	BC113958	CENPU	MT1X
MUC3A	BC127192	CEP131	MT2A
MUC3B	BCAM	CEP192	MTCH2
MUT	BCAN	CEP350	MTCL1
MXD1	BCAR3	CEP55	MTFR1
MYBPC3	BCAS4	CEP57	MTMR1
MYL3	BCAT2	CEP63	MTMR11
MYL5	BCKDHB	CEP68	MTMR4
MYNN	BCKDK	CEP70	MTRF1L
MYO10	BCL10	CEP76	MYB
MYO16	BCL2L1	CEP83	MYBL2
MYO1D	BCL2L10	CERS2	MYH9
MYO1F	BCL2L11	CERS4	MYL12A
MYO6	BCL3	CERS6	MYL12B
MYOD1	BCL6	CETN2	MYL9
MYOG	BCL7A	CETN3	MYOF
NACA	BCL9	CFD	N4BP1
NAPA	BCORL1	CFH	NAA16
NARFL	BCS1L	CFI	NABP1
NBAS	BEAN1	CGGBP1	NAIP
NBEAL1	BECN1	CGRRF1	NANS
NCBP1	BEST1	CH25H	NAP1L2
NDUFA5	BET1L	CHCHD2	NASP
NDUFA7	BFSP1	CHCHD7	NCBP2
NDUFAF3	BFSP2	CHD1	NCRNA00185
NDUFB11	BHMT	CHD9	NDE1
NDUFS6	BHMT2	CHEK1	NDUFA4
NECAB3	BICC1	CHEK2	NDUFA6
NELL1	BICD1	CHFR	NDUFAB1
NEUROD2	BIN1	CHI3L1	NDUFAF1
NFATC4	BIN3	CHKB	NDUFAF4
NFKBIA	BIRC7	CHL1	NDUFB1
NFKBIL1	BLK	CHMP1A	NDUFC2
NGB	BLMH	CHMP2A	NEDD4L
NHLH1	BLOC1S1	CHMP2B	NEFH
NINJ1	BLVRA	CHMP3	NEO1
NKIRAS2	BMP1	CHMP7	NFASC
NKX2-8	BMP2K	CHN1	NFKB1
NMRK2	BMP3	CHODL	NHLH2
NNT	BMP4	CHORDC1	NID1
NOC2L	BMP5	CHRDL1	NIF3L1
NOC4L	BMP6	CHRM3	NKX3-2
NOL3	BMP7	CHST1	NLRP2
NOL7	BMP8A	CHST10	NLRX1
NPLOC4	BMP8B	CHST15	NME4
NPM3	BMPR1B	CHSY1	NMU
NPPA	BMS1	CHUK	NOS1AP
NR5A1	BMX	CIB1	NOTCH2NL
NRGN	BNIP1	CIC	NOX4
NSFL1C	BNIP2	CIRBP	NPR3
NSUN5	BOP1	CKAP5	NR2F2
NT5C1B-RDH14	BPESC1	CKB	NR3C2
NUBPL	BPHL	CKMT1A	NRCAM
NUDT7	BPI	CKS1B	NRP1
NUDT9	BPIFA1	CKS2	NSDHL
NUP133	BPNT1	CLASP1	NSG1
NUP153	BPTF	CLASRP	NTRK2
NUP54	BPY2	CLCA2	NUDT11
NUP85	BRAF	CLCA4	NUDT2
NUS1	BRCA1	CLCC1	NUDT21
NVL	BRCA2	CLDN1	NXF2
NXT1	BRCC3	CLDN10	NXN
NXT2	BRD1	CLDN22	OAS2
NYX	BRD2	CLDN4	OASL
OGDH	BRD3	CLDN5	OCA2
OGFOD1	BRD4	CLDN7	ODAM
OLFML1	BRD7P3	CLDN8	OFD1
OPA1	BRD8	CLDND1	OLFM1
OPHN1	BRDT	CLEC1A	OLFML2A
OR10H1	BRE	CLEC2B	OR2A20P
OR1A1	BRF1	CLEC7A	OR7E12P
OR1F2P	BRF2	CLGN	OR7E37P
OR2C1	BRINP1	CLIC1	ORAI3
OR2N1P	BRINP2	CLIC3	OSBPL3
OR7C2	BRIP1	CLIP1	OSR2
OR7E47P	BRPF1	CLK1	OTUB2
OSMR	BRS3	CLK4	OTUD3
OTOR	BRSK2	CLN5	P2RY2
OVOL1	BSDC1	CLPB	PAGR1
P2RX1	BSN	CLPP	PAK7
P2RY13	BST1	CLPX	PALMD
PABPC3	BTBD2	CLTB	PANK2
PACS2	BTBD7	CLU	PAPD7
PAK1	BTC	CLUH	PAQR5
PAK1IP1	BTD	CMAS	PARL
PAOX	BTF3P11	CMPK1	PAX6
PAPOLA	BTF3P12	CMTM6	PAXBP1
PAQR4	BTF3P13	CMTR1	PBX1
PARD6A	BTG2	CNBP	PC
PARP3	BTG4	CNDP2	PCDH7
PAX5	BTN1A1	CNIH1	PCMT1
PCDH12	BTN2A1	CNIH3	PCNT
PCDHB11	BTN2A3P	CNIH4	PCNX
PCDHB12	BTN3A1	CNN1	PCNXL2
PCDHB13	BTNL2	CNN3	PDCD2
PCDHGA9	BTNL8	CNOT7	PDE9A
PCF11	BTRC	CNPY3	PDGFA
PCSK1N	BUB1	CNPY4	PDHA1
PCYOX1L	BUD31	CNTRL	PDLIM1
PDCD1	BV03S1J2.2	COASY	PDLIM3
PDCL	BYSL	COBL	PDLIM4
PDE1A	BZRAP1	COCH	PDPN
PDE2A	BZW2	COG5	PEG10
PDE6G	C10orf10	COG8	PEPD
PDGFRB	C10orf12	COL10A1	PFN2
PDS5A	C10orf76	COL11A1	PGAM1
PEA15	C10orf88	COL15A1	PGAP3
PEAK1	C10orf95	COL16A1	PHC1
PEG3	C11orf1	COL17A1	PHF20L1
PEX3	C11orf16	COL18A1	PHKB
PFAS	C11orf21	COL1A2	PHLDA1
PFDN5	C11orf24	COL21A1	PIAS3
PGRMC2	C11orf30	COL3A1	PID1
PHC2	C11orf49	COL4A1	PIGV
PHF14	C11orf63	COL4A2	PIK3CB
PHLDA3	C11orf68	COL4A4	PIN4
PI15	C12orf43	COL4A5	PITX2
PIGB	C12orf49	COL5A1	PJA1
PIGG	C14orf1	COL5A2	PKM
PIGQ	C14orf105	COL5A3	PKN1
PIH1D1	C14orf159	COL6A3	PKP2
PIN1	C14orf79	COL7A1	PLAG1
PKD1P1	C15orf39	COL8A2	PLAGL2
PKD2L1	C15orf49	COL9A2	PLAU
PLA1A	C16orf3	COL9A3	PLCD1
PLCH2	C16orf45	COLEC12	PLEKHA8P1
PLEK	C16orf58	COMMD8	PLEKHO1
PLEKHM2	C16orf70	COMP	PLIN2
PLEKHO2	C16orf71	COPB2	PLLP
PLIN1	C16orf95	COPG1	PLOD1
PLN	C17orf53	COPS3	PLOD2
PLP1	C17orf62	COPS4	PLOD3
PMPCB	C17orf80	COPS5	PLSCR3
PNMT	C18orf25	COPS6	PLXNA1
POLA2	C18orf8	COPS7A	PLXNA2
POLD1	C19orf26	COPS8	PNISR
POLD2	C19orf40	COPZ1	PNO1
POLDIP2	C19orf57	COPZ2	POLA1
POLH	C19orf73	COQ2	POLD3
POLQ	C19orf80	COQ9	POLR2K
POLR3C	C1orf112	CORO7	POLR3B
POLR3F	C1orf123	COTL1	POLR3D
POM121L9P	C1orf159	COX10	POMP
POMGNT1	C1orf174	COX16	POU2F1
PPCDC	C1orf21	COX17	POU2F3
PPIF	C1orf216	COX5A	POU4F1
PPM1E	C1orf50	COX6A1	PPFIA1
PPP1R11	C1orf56	COX6B1	PPIC
PPP1R12A	C1orf61	COX7A1	PPIH
PPP1R17	C1orf68	COX7A2	PPME1
PPP1R2	C1orf95	COX7A2P2	PPP1R13L
PPP1R8	C1QL1	COX7B	PRCP
PPP2R1A	C1QTNF1	COX7BP1	PRKACB
PPP2R2D	C1QTNF3	COX8A	PRKCH
PPP2R3A	C1QTNF9B-AS1	CP	PRKD1
PPP3R1	C2	CPE	PROC
PPP4C	C20orf195	CPEB1	PROM1
PPWD1	C20orf27	CPEB3	PRPS1
PQBP1	C21orf2	CPNE3	PRPSAP1
PQLC1	C21orf62	CPOX	PRR15L
PRDM12	C22orf24	CPPED1	PRRG1
PRDM14	C22orf29	CPSF1	PRRX2
PREP	C22orf31	CPVL	PRSS16
PRKAR1AP	C22orf46	CRABP2	PSMA2
PRKCD	C2CD2L	CRCT1	PSMD4
PRL	C2orf44	CREB3L2	PSMD7
PRMT7	C2orf54	CREBL2	PSME2
PRO2012	C2orf72	CREG1	PTBP3
PRPH	C2orf83	CRELD1	PTGS1
PRR34	C3orf27	CRIM1	PTH2R
PRR5	C3orf36	CRIP1	PTPRM
PRRC2A	C3orf62	CRIPT	PTRH2
PRSS22	C4BPA	CRISPLD2	PTTG3P
PRSS3P2	C4BPB	CRK	PVRL3
PSD	C4orf29	CRLF1	PXMP4
PSMD6	C4orf6	CRNKL1	PYGB
PTGES	C5AR2	CRNN	QDPR
PTPN4	C5orf22	CROCCP2	RAB14
PTPRS	C6	CRY1	RAB1B
PUM2	C6orf10	CRYAB	RAC1
PUS7	C6orf106	CRYBB2P1	RAD51C
PWP2	C6orf123	CRYZ	RAD51D
PYCR1	C6orf25	CRYZL1	RAF1
PYY2	C7orf26	CSAD	RALA
R3HDM4	C7orf55-LUC7L2	CSAG2	RALBP1
RAB13	C7orf63	CSE1L	RALGPS1
RAB33B	C8A	CSF2RB	RANBP17
RAB3IL1	C8B	CSGALNACT1	RAP1B
RAB40AL	C8G	CSGALNACT2	RAP1GAP2
RAB5B	C8orf17	CSNK2B	RAPGEF5
RABEPK	C8orf44	CSPG4	RASAL1
RABGGTA	C8orf60	CSPG5	RASIP1
RABL2A	C9	CSRNP2	RASL11B
RAD51B	C9orf116	CSRNP3	RASSF2
RAD54L	C9orf156	CSRP1	RASSF9
RALGAPA1	C9orf16	CSRP2	RB1
RALGDS	C9orf38	CST3	RBBP7
RAMP3	C9orf78	CST6	RBKS
RANBP9	C9orf9	CSTB	RBM25
RANGAP1	CA1	CSTF1	RBPMS
RAPGEF3	CA10	CTAG1A	REEP1
RAPGEF6	CA11	CTAG2	REPIN1
RASL12	CA14	CTAGE15	RFPL3S
RBBP4	CA3	CTAGE4	RFX5
RBBP5	CA4	CTBP1	RHBDF1
RBFADN	CA5A	CTBS	RLN2
RBL2	CA5B	CTC-425F1.4	RNF123
RBM14	CA5BP1	CTC-428G20.3	RNFT2
RBM3	CA6	CTCF	ROPN1B
RC3H1	CA7	CTGF	RP11-119F7.5
RELN	CA8	CTIF	RP11-209A2.1
REM1	CAB39L	CTNNAL1	RP11-403P17.4
RETN	CABIN1	CTNNB1	RPA2
RETSAT	CABP1	CTNNBL1	RPA3
RFPL2	CABP2	CTPS1	RPARP-AS1
RFWD3	CABP5	CTR9	RPH3AL
RFX7	CABYR	CTSA	RPL23AP32
RGN	CACNA1A	CTSB	RPL24
RGS17	CACNA1B	CTSC	RPL26L1
RHOT2	CACNA1C	CTSD	RPL36
RIC8B	CACNA1E	CTSF	RPL36AL
RIPK2	CACNA1G	CTSH	RPL3L
RNF220	CACNA1H	CTSK	RPP40
RNF4	CACNA1I	CTSL	RPRD2
RNLS	CACNA1S	CTSS	RPS12
ROBO4	CACNA2D1	CTSV	RPS15A
ROM1	CACNB1	CUEDC2	RPS17
RP11-54K16.2	CACNB2	CUL1	RPS4Y1
RP11-680C21.1	CACNB3	CUL2	RPS6KA2
RP6-11O7.2	CACNB4	CUL4A	RRAGA
RPA1	CACNG1	CUL9	RRAS
RPA4	CACNG2	CX3CL1	RRAS2
RPGRIP1L	CACNG3	CX3CR1	RSAD1
RPL12	CACNG4	CXADR	RSF1
RPL23	CACNG5	CXCL1	RSL1D1
RPL27A	CACTIN	CXCL10	RTN3
RPL32	CADM3	CXCL11	RTN4
RPL38	CADM3-AS1	CXCL13	RUSC1
RPN1	CADPS	CXCL14	RWDD2B
RPP21	CALB2	CXCL6	RYR2
RPS11	CALCA	CXCL9	S100A2
RPS24	CALCB	CXCR2	SAGE1
RPS2P45	CALCOCO1	CXCR4	SALL2
RPS6KB1	CALCR	CXorf40B	SAR1A
RPS6KC1	CALCRL	CYAT1	SARS2
RPSA	CALM1	CYB5A	SCCPDH
RRAGB	CALML4	CYB5R1	SCGB1A1
RRN3	CALR	CYB5R2	SCML2
RRP9	CALY	CYBA	SCNN1A
RSG1	CAMK1	CYC1	SDC2
RSRC2	CAMK1D	CYCS	SDF2
RTEL1-TNFRSF6B	CAMK1G	CYP1B1	SDS
RUFY1	CAMK2A	CYP20A1	SEC23B
RWDD1	CAMK2B	CYP24A1	SEC61G
RWDD3	CAMK2G	CYP26A1	SERINC3
S100PBP	CAMK4	CYP26B1	SERPINB13
SAFB	CAMKK2	CYP27B1	SERPINE1
SAP130	CAMKMT	CYP2B7P	SEZ6L2
SASH1	CAMKV	CYP2C18	SF1
SASH3	CAMLG	CYP39A1	SFMBT1
SC5D	CAMP	CYP3A5	SFN
SCAPER	CAMSAP2	CYP4B1	SFXN1
SCD5	CAPN1	CYP4F3	SH2D4A
SCGN	CAPN10	CYP51A1	SH3BP5
SCN1B	CAPN11	CYP7B1	SH3GL2
SCN3A	CAPN15	CYR61	SHANK2
SCNN1B	CAPN2	CYTIP	SHARPIN
SCNN1D	CAPN3	DAAM1	SHOX2
SCRG1	CAPN5	DAB2	SHROOM2
SCRIB	CAPN9	DACT1	SIGIRR
SCRN3	CAPZB	DAD1	SIN3B
SCUBE3	CARD10	DAPK2	SLC16A5
SDAD1	CARD8	DAPK3	SLC1A4
SDF4	CARF	DARS	SLC22A18
SDHAF1	CARS	DBF4	SLC22A5
SDK2	CARTPT	DCAF16	SLC27A2
SEC24C	CASC1	DCAF17	SLC35D1
SEC61A2	CASC5	DCAF6	SLC35E2
SEC63	CASK	DCHS1	SLC35F2
SELE	CASKIN2	DCK	SLC38A10
SELP	CASP10	DCN	SLC39A4
SEMA6B	CASP2	DCP2	SLC6A4
SEMA6C	CASP5	DCTN3	SLC7A11
SENP6	CASP8	DCTN6	SLC7A6
SERPINA4	CASP9	DCUN1D2	SLC9A3R1
SERPINB9	CASQ1	DCXR	SLCO3A1
SERTAD2	CASR	DDAH1	SLMO1
SETD1A	CASS4	DDAH2	SLURP1
SETD5	CAT	DDHD2	SMAD2
SETX	CATR1	DDI2	SMAD5-AS1
SFI1	CATSPERB	DDIT4	SMARCA1
SFRP4	CATSPERG	DDR2	SMC1A
SFSWAP	CAV3	DDRGK1	SMG8
SFT2D3	CBFA2T2	DDX1	SMYD2
SGSM3	CBFB	DDX21	SNAI2
SGTA	CBL	DDX23	SNPH
SHANK1	CBLN1	DDX39A	SNRPD1
SHFM1	CBX4	DDX3Y	SNRPN
SHMT2	CBX8	DDX41	SNX6
SHOC2	CBY1	DDX49	SORD
SIAH1	CC2D1A	DDX5	SORL1
SIDT2	CCAR2	DDX54	SORT1
SIGLEC9	CCBL1	DDX58	SOX10
SIM1	CCDC101	DDX60	SOX2
SIPA1	CCDC106	DEFB1	SOX4
SIT1	CCDC121	DEFB4A	SPAG16
SIX6	CCDC144A	DEGS1	SPCS2
SKIV2L	CCDC170	DEK	SPIN2A
SKP1	CCDC176	DENND1A	SPSB1
SLA	CCDC177	DENND1B	SQLE
SLAMF7	CCDC186	DENND4A	SQSTM1
SLC11A1	CCDC22	DENND4C	SRBD1
SLC13A4	CCDC25	DEPDC1	SRD5A1
SLC15A3	CCDC28B	DEPDC5	SRP54
SLC16A8	CCDC30	DERA	SRPRB
SLC17A3	CCDC33	DERL1	SRPX2
SLC17A9	CCDC40	DERL2	SRSF4
SLC20A2	CCDC51	DGAT1	SRSF9
SLC22A4	CCDC57	DGCR6	SSBP2
SLC28A1	CCDC64	DGKZ	SSBP3
SLC2A4RG	CCDC7	DHCR24	SSR1
SLC2A6	CCDC70	DHCR7	ST3GAL6
SLC35A3	CCDC71	DHPS	ST6GALNAC5
SLC35F5	CCDC81	DHRS1	STAG3
SLC35F6	CCDC82	DHRS2	STC1
SLC4A2	CCDC85B	DHRS3	STEAP3
SLCO1C1	CCDC85C	DHRS9	STOM
SMAD5	CCDC87	DHTKD1	STRAP
SMARCA4	CCDC88A	DHX15	STX8
SMPD2	CCDC93	DHX29	SUCLG1
SNAP29	CCDC94	DHX30	SUGCT
SND1	CCHCR1	DHX32	SULT1A2
SNIP1	CCIN	DHX35	SUOX
SNORA21	CCK	DHX40	SUV39H1
SNORA5B	CCKAR	DIS3	SYCE1L
SNRNP35	CCKBR	DKC1	SYK
SNRPB2	CCL1	DKFZP586I1420	SYT11
SNUPN	CCL11	DKK1	SYT15
SNX5	CCL13	DKK3	TACC1
SOCS5	CCL15	DLD	TACSTD2
SOX1	CCL17	DLEU2	TAF12
SP4	CCL22	DLG5	TANC2
SPAG4	CCL23	DLGAP5	TBC1D16
SPATA7	CCL24	DLK1	TBC1D4
SPATS2	CCL25	DLX5	TBC1D9
SPIB	CCL27	DMRT1	TCF7L2
SPIN1	CCND3	DMXL1	TCTN1
SPOCK2	CCNF	DNA2	TDRD12
SPTBN4	CCNG2	DNAAF2	TDRKH
SRRD	CCNK	DNAH17	TEAD4
SRSF3	CCNO	DNAJA1	TENM3
SS18L2	CCNT1	DNAJA2	TERF2
SSRP1	CCNT2	DNAJB1	TF
SSX2IP	CCPG1	DNAJB14	TFDP1
SSX4	CCR10	DNAJB2	TFPI
ST14	CCR2	DNAJB4	TFPI2
ST7L	CCR3	DNAJB6	TGFB3
STAG3L4	CCR4	DNAJB9	THBS1
STAM2	CCR6	DNAJC10	THEM6
STARD3	CCR8	DNAJC15	THNSL2
STAT4	CCR9	DNAJC24	THSD4
STATH	CCRN4L	DNAJC8	TIE1
STK32B	CCSER2	DNAJC9	TIMM8B
STUB1	CCT8	DNASE1L3	TIMP3
STX10	CCT8L2	DND1	TK1
SUGP1	CCZ1	DNM1	TLDC1
SUMO4	CCZ1B	DNM1L	TLE2
SV2B	CD101	DNM3	TLE4
SYF2	CD160	DNMBP	TM9SF4
SYMPK	CD180	DNMT3A	TMBIM6
SYN1	CD19	DNPH1	TMC5
SYNC	CD1B	DOCK2	TMCO6
SYNCRIP	CD1C	DOCK3	TMEM127
SYNGR3	CD1D	DOCK4	TMEM180
SYP	CD1E	DOHH	TMEM223
SYT2	CD209	DOLK	TMEM231
TAC3	CD22	DONSON	TMEM246
TACR2	CD226	DPM1	TMEM35
TAF10	CD244	DPM2	TMEM50B
TAF2	CD247	DPM3	TMEM97
TAF5L	CD27	DPP8	TMEM9B
TAF6	CD28	DPY19L1	TMPRSS3
TANK	CD300A	DPY19L2P2	TMX4
TAS2R1	CD300C	DPY19L4	TNFRSF25
TATDN2	CD320	DPYD	TOB2
TBC1D29	CD33	DPYSL2	TOP2B
TBCC	CD34	DPYSL3	TPI1
TBCE	CD36	DQ597730	TPK1
TBKBP1	CD37	DSC1	TPM1
TBL3	CD38	DSC2	TPM4
TBX19	CD3E	DSC3	TRA2B
TBX3	CD3EAP	DSE	TRAF3
TBX4	CD3G	DSG1	TRHDE
TCEB2	CD4	DSG2	TRIL
TCEB3-AS1	CD40	DSG3	TRIM2
TDG	CD40LG	DSTN	TRIM29
TDO2	CD47	DSTNP1	TRIM33
TEAD1	CD48	DTL	TRIM45
TET3	CD5	DTWD1	TRO
TFAM	CD5L	DUOX1	TROAP
TFB1M	CD6	DUOX2	TRPC1
TFDP3	CD7	DUS1L	TSC1
THADA	CD70	DUSP10	TSHZ2
THEG	CD72	DUSP11	TSPAN1
THOP1	CD79A	DUSP14	TSPYL5
THRAP3	CD79B	DUSP22	TTC17
THSD7A	CD80	DUSP4	TTC39C
THUMPD2	CD82	DUSP5	TTC4
THY1	CD84	DUSP6	TTLL12
TIAM2	CD8B	DUSP9	TTTY15
TIMM10	CD96	DYNC1H1	TUBG2
TIMM17B	CDADC1	DYNC1LI1	TULP3
TIMM44	CDC14A	DYNLL1	TUSC3
TIPRL	CDC14B	DYNLT3	TWSG1
TJAP1	CDC25C	DYRK2	UBA5
TJP1	CDC27	DZIP1	UBAC1
TLR7	CDC37L1	E2F1	UBAP2
TM4SF5	CDC37P1	E2F6	UBE2D3
TMCC1	CDC40	E2F8	UBE2Q1
TMED9	CDC42	E4F1	UBFD1
TMEM104	CDC42BPA	EAF2	UBL4A
TMEM132A	CDC42EP1	EAPP	UBP1
TMEM185B	CDC42EP2	EBAG9	UGT8
TMEM194A	CDC42EP3	EBNA1BP2	UIMC1
TMEM2	CDC42EP4	ECH1	UMPS
TMEM212	CDC45	ECHDC1	UQCRH
TMEM248	CDC5L	ECHDC2	UQCRQ
TMEM5	CDCA8	ECHS1	USP33
TMEM50A	CDCP1	ECI1	UST
TMUB2	CDH1	ECI2	VAMP3
TNFAIP2	CDH10	ECM1	VANGL1
TNFRSF10D	CDH15	ECM2	VILL
TNFRSF13B	CDH16	ECSIT	VOPP1
TNFRSF8	CDH17	ECT2	VPRBP
TNFSF14	CDH18	EDEM2	VPS13D
TNFSF8	CDH2	EDN1	VPS33B
TNIP1	CDH20	EED	WASF2
TNN	CDH4	EEF1B2	WBP11
TOLLIP	CDH5	EEF1E1	WDR73
TOR1AIP1	CDH6	EEF1G	WHSC1L1
TOR3A	CDH7	EEF2	WNK1
TOR4A	CDH8	EFEMP1	WNT10B
TP53I3	CDH9	EFEMP2	WT1
TPO	CDHR2	EFHC1	WWC3
TPPP	CDHR5	EFHD1	WWOX
TPR	CDIP1	EFHD2	WWTR1
TPSG1	CDIPT	EFNA1	XIST
TPTE	CDK10	EFNA4	YARS2
TRAPPC12	CDK11A	EFNB2	YBX1
TRAPPC9	CDK12	EFTUD1	YEATS2
TRBC1	CDK13	EGFL6	YIPF6
TRIM17	CDK16	EGLN1	YWHAZ
TRIM36	CDK17	EGLN2	ZAK
TRIM44	CDK18	EGLN3	ZBTB3
TRIM68	CDK19	EGOT	ZC3H3
TRIM8	CDK2	EGR1	ZC3H4
TRMT112	CDK20	EGR2	ZDHHC4
TRMU	CDK3	EGR3	ZDHHC7
TRNAU1AP	CDK5R1	EHBP1L1	ZFP36L2
TRPV2	CDK5RAP2	EHD4	ZFYVE26
TSC22D4	CDK6	EHF	ZMYM3
TSPAN15	CDK9	EHHADH	ZNF112
TSPAN32	CDKAL1	EID1	ZNF134
TSPAN4	CDKL1	EIF1AX	ZNF137P
TSPY1	CDKL3	EIF1B	ZNF14
TSPYL2	CDKL5	EIF2AK2	ZNF160
TSR2	CDKN2B	EIF2AK3	ZNF200
TSSC4	CDKN2D	EIF2B2	ZNF204P
TTC13	CDON	EIF2B3	ZNF232
TTC18	CDR1	EIF2S2	ZNF234
TTC19	CDRT1	EIF2S3	ZNF248
TTC33	CDS1	EIF3B	ZNF251
TUBB2A	CDS2	EIF3C	ZNF264
TUBB3	CDT1	EIF3D	ZNF277
TUBB4B	CDV3	EIF3G	ZNF37BP
TUT1	CDX1	EIF3H	ZNF415
TWF2	CDX2	EIF3I	ZNF419
TYRP1	CDX4	EIF3J	ZNF423
U2SURP	CDY1	EIF3K	ZNF45
UBA6	CDYL	EIF3M	ZNF587
UBE2D1	CEACAM21	EIF4A1	ZNF587B
UBE2J1	CEACAM3	EIF4A3	ZNF606
UBXN2B	CEACAM8	EIF4E	ZNF767P
UCP2	CEBPA-AS1	EIF4EBP1	ZNF839
UGGT1	CEBPE	EIF4G1	ZNF85
ULK1	CELA2A	EIF6	ZSCAN18
UNC119B	CELA2B	ELAVL1
UNC5B	CELA3A	ELF1
UPF3A	CELF1	ELF3
USF2	CELF3	ELMO3
USP10	CELP	ELOVL1
USP12	CELSR1	ELOVL4
USP24	CELSR2	ELOVL6
USP39	CELSR3-AS1	ELP3
USP46	CEMP1	ELP4
USP8	CENPA	EMC10
UTP3	CENPB	EMC2
UVRAG	CENPBD1P1	EMD
VAPA	CENPF	EMG1
VASP	CENPJ	EMID1
VEGFB	CENPO	EMILIN1
VPREB3	CENPT	EML1
VPS33A	CEP104	EMP1
VPS39	CEP112	EMP2
VPS8	CEP152	EMP3
VWA8	CEP162	EMX2
WBP1L	CEP164	EN1
WBP2	CEP250	ENAH
WBSCR22	CEP41	ENC1
WDFY3	CEP72	ENDOU
WDR25	CEP85	ENGASE
WDR37	CEP97	ENO1
WDR45B	CER1	ENO2
WDR60	CERK	ENOPH1
WFS1	CES1	ENPP2
WNT1	CES1P1	ENTPD6
WNT2	CES3	EOGT
WRNIP1	CETN1	EPB41L2
WWC1	CETP	EPB41L3
WWP2	CFDP1	EPHA2
XPNPEP3	CFHR2	EPHA4
YES1	CFHR4	EPHX3
YIPF1	CFHR5	EPM2AIP1
YIPF3	CFL1	EPN3
YLPM1	CFLAR	EPPK1
YOD1	CFP	EPS8
YTHDC1	CFTR	EPS8L1
YTHDF1	CGA	EPS8L2
YTHDF2	CGB1	ERAP2
YTHDF3	CHAC1	ERBB2IP
YWHAH	CHAD	ERCC1
ZAP70	CHAF1A	ERCC3
ZC3H14	CHAF1B	ERCC5
ZC3H7A	CHAT	ERCC6L
ZCCHC24	CHD1L	EREG
ZDHHC17	CHD2	ERF
ZFP69B	CHD3	ERGIC2
ZMAT3	CHD4	ERI2
ZMYM2	CHD5	ERMAP
ZNF135	CHD7	ERO1L
ZNF146	CHERP	ESD
ZNF276	CHGA	ESF1
ZNF304	CHGB	ESRP2
ZNF358	CHIA	ESRRG
ZNF394	CHIT1	ETAA1
ZNF426	CHKA	ETFA
ZNF492	CHM	ETFB
ZNF516	CHML	ETFDH
ZNF518A	CHMP1B	ETHE1
ZNF528	CHMP6	ETNK1
ZNF552	CHN2	EVI2A
ZNF592	CHP1	EVI2B
ZNF638	CHRD	EVL
ZNF646	CHRFAM7A	EVPL
ZNF710	CHRM2	EXOSC10
ZNF787	CHRM4	EXOSC4
ZNF821	CHRM5	EXOSC5
ZP2	CHRNA1	EXOSC8
	CHRNA10	EXTL2
	CHRNA3	EYA2
	CHRNA4	EZH2
	CHRNA6	F3
	CHRNB1	FA2H
	CHRNB3	FABP4
	CHRNB4	FABP5
	CHRND	FABP6
	CHRNE	FADS2
	CHST12	FAF1
	CHST3	FAF2
	CHST4	FAH
	CHST5	FAIM
	CHST8	FAM110B
	CHURC1-FNTB	FAM114A1
	CIAO1	FAM129A
	CIAPIN1	FAM131A
	CIB2	FAM13B
	CIDEA	FAM155A
	CIDEC	FAM169A
	CILP	FAM172A
	CINP	FAM173A
	CISH	FAM178A
	CIT	FAM179B
	CITED2	FAM188A
	CIZ1	FAM189A2
	CKAP2	FAM206A
	CKM	FAM208A
	CKMT2	FAM208B
	CLC	FAM20B
	CLCA1	FAM21C
	CLCA3P	FAM35A
	CLCF1	FAM3C
	CLCN1	FAM45A
	CLCN2	FAM46A
	CLCN3	FAM50A
	CLCN4	FAM50B
	CLCN5	FAM57A
	CLCNKA	FAM60A
	CLCNKB	FAM69A
	CLDN14	FAM86A
	CLDN15	FAM8A1
	CLDN16	FAM96B
	CLDN17	FAM98A
	CLDN18	FANCC
	CLDN3	FANCI
	CLDN6	FANCL
	CLDN9	FAR2
	CLEC16A	FARP1
	CLEC1B	FASTKD2
	CLEC2D	FASTKD3
	CLEC3B	FAT1
	CLEC4A	FAT2
	CLEC4E	FBL
	CLEC4M	FBLN2
	CLIC1P1	FBN1
	CLIC4	FBN2
	CLIC5	FBXL14
	CLIP2	FBXL4
	CLIP3	FBXL5
	CLK2	FBXL7
	CLN6	FBXO17
	CLN8	FBXO2
	CLOCK	FBXO28
	CLP1	FBXO3
	CLPS	FBXO46
	CLPTM1	FBXO5
	CLSPN	FBXW2
	CLSTN1	FBXW7
	CLSTN2	FCER1G
	CLSTN3	FCGBP
	CLTA	FCGR1B
	CLTC	FCGR3B
	CLTC-IT1	FCGRT
	CLUAP1	FCHSD2
	CLUHP3	FCN1
	CLUL1	FDFT1
	CMA1	FDPS
	CMAHP	FDX1
	CMC4	FDXR
	CMKLR1	FEM1C
	CNGA1	FER
	CNGA3	FERMT1
	CNGB3	FERMT2
	CNKSR1	FGD6
	CNKSR2	FGF13
	CNN2	FGF3
	CNN3P1	FGF9
	CNNM1	FGFBP1
	CNNM2	FGL2
	CNNM3	FIBP
	CNNM4	FICD
	CNOT1	FIG4
	CNOT2	FILIP1L
	CNOT3	FIP1L1
	CNOT4	FIS1
	CNOT6	FJX1
	CNOT8	FKBP2
	CNP	FKBP3
	CNPY2	FKRP
	CNR2	FKSG49
	CNTF	FLJ10038
	CNTFR	FLJ22184
	CNTN1	FLNA
	CNTN5	FLNC
	CNTN6	FLRT3
	CNTNAP3P2	FMOD
	COBLL1	FMR1
	COIL	FN1
	COL11A2	FN3KRP
	COL13A1	FNBP1
	COL14A1	FNBP1L
	COL19A1	FNBP4
	COL4A3	FNDC3B
	COL6A1	FNTA
	COL8A1	FOCAD
	COL9A1	FOS
	COLEC10	FOSC
	COLEC11	FOSL1
	COLQ	FOXA1
	COMMD4	FOXC1
	COMMD9	FOXF1
	COMT	FOXJ1
	COPA	FOXK2
	COPB1	FOXM1
	COPE	FOXO1
	COPG2IT1	FPGT
	COPS7B	FRAT1
	COQ3	FRAT2
	COQ4	FRK
	COQ6	FRMD4A
	CORIN	FRRS1L
	CORO1B	FRZB
	CORO2B	FSCN1
	CORT	FSD1
	COX11	FST
	COX15	FSTL1
	COX20	FTH1
	COX4I1	FTL
	COX5B	FTSJ2
	COX6A2	FUBP3
	COX6B1P3	FUT1
	COX6C	FUT8
	COX6CP2	FXYD5
	COX7A2L	FXYD6
	CPA1	FYCO1
	CPA4	FZD10
	CPB1	FZD2
	CPB2	FZD6
	CPD	FZD7
	CPED1	G0S2
	CPLX2	G3BP2
	CPLX3	G6PD
	CPM	GABARAP
	CPN1	GABARAPL1
	CPN2	GABARAPL2
	CPNE6	GABRE
	CPNE7	GABRP
	CPQ	GADD45A
	CPS1-IT1	GADD45B
	CPSF3L	GADD45G
	CPT1A	GAGE12B
	CPT2	GAGE3
	CPTP	GAL3ST4
	CR1	GALE
	CRABP1	GALNT11
	CRADD	GALNT12
	CRAT	GALNT2
	CRB1	GALNT6
	CRCP	GALNT7
	CREB1	GAN
	CREB3	GAPDH
	CREB3L1	GAR1
	CREBBP	GAREM
	CREBZF	GARS
	CRELD2	GAS1
	CRH	GATA2
	CRHBP	GATA6
	CRHR1	GATAD1
	CRHR2	GATAD2A
	CRISP1	GATM
	CRISP2	GBAS
	CRISP3	GBP1
	CRKL	GBP2
	CRLF2	GCA
	CROCC	GCC2
	CROCCP3	GCDH
	CROT	GCFC2
	CRP	GCH1
	CRTAP	GCLC
	CRTC1	GCLM
	CRTC3	GCNT1
	CRX	GCNT3
	CRY2	GCSH
	CRYAA	GDE1
	CRYBA1	GDI2
	CRYBA2	GDPD3
	CRYBA4	GEM
	CRYBB1	GEMIN6
	CRYBB3	GFPT2
	CRYGA	GGH
	CRYGB	GGT1
	CRYGC	GHITM
	CRYGD	GHR
	CRYGEP	GIMAP4
	CRYL1	GIMAP6
	CSDE1	GIN1
	CSF1	GINS1
	CSF1R	GINS2
	CSF2	GIPC2
	CSF2RA	GJA1
	CSF3R	GJA9-MYCBP
	CSH1	GJB5
	CSHL1	GLA
	CSN1S1	GLB1
	CSN2	GLCE
	CSN3	GLIPR1
	CSNK1A1	GLMN
	CSNK1D	GLO1
	CSNK1E	GLOD4
	CSNK1G1	GLT8D1
	CSNK2A1	GLTP
	CSPG4P1Y	GLTSCR2
	CSPP1	GLUL
	CSRP3	GMCL1
	CST1	GMDS
	CST2	GMFB
	CST5	GMFG
	CST7	GMNN
	CST8	GMPR
	CSTF2	GMPR2
	CT55	GNA12
	CT62	GNA15
	CTAGE1	GNAI1
	CTAGE11P	GNAI2
	CTAGE5	GNB2
	CTB-102L5.7	GNB2L1
	CTB-176F20.3	GNG10
	CTBP2	GNG11
	CTC-338M12.4	GNG12
	CTD-2269F5.1	GNG4
	CTD-3126B10.1	GNG5
	CTDNEP1	GNL1
	CTDSP2	GNL2
	CTDSPL	GNL3
	CTNNA1	GNLY
	CTNNA2	GNPAT
	CTNNA3	GOLGA2P7
	CTNNAP1	GOLGA5
	CTNND2	GOLGA6L4
	CTNS	GOLGA7
	CTRB1	GOLM1
	CTRB2	GOLPH3
	CTRL	GOLT1B
	CTSG	GOT1
	CTSW	GOT2
	CUBN	GPALPP1
	CUL3	GPATCH1
	CUL4B	GPC1
	CUL7	GPC4
	CUTA	GPD1L
	CUTC	GPI
	CUX1	GPM6A
	CWC25	GPM6B
	CWF19L1	GPN3
	CWH43	GPNMB
	CXCL12	GPR110
	CXCL3	GPR125
	CXCR1	GPR126
	CXCR3	GPR137B
	CXCR5	GPR153
	CXCR6	GPR171
	CXorf40A	GPR183
	CXorf56	GPR19
	CXXC1	GPR87
	CXXC4	GPRC5A
	CYB561	GPRC5B
	CYB561D2	GPRIN2
	CYB5R3	GPS2
	CYBB	GPSM2
	CYBRD1	GPX1
	CYCSP19	GPX2
	CYCSP33	GPX3
	CYCSP44	GPX4
	CYFIP1	GPX7
	CYLC1	GRAMD1C
	CYLC2	GRAMD4
	CYLD	GRB2
	CYP11A1	GREM1
	CYP11B1	GRHPR
	CYP11B2	GRIA2
	CYP17A1	GRINA
	CYP19A1	GRN
	CYP1A1	GRP
	CYP1A2	GRPEL1
	CYP21A1P	GRTP1
	CYP27A1	GSAP
	CYP2A13	GSE1
	CYP2A6	GSK3B
	CYP2A7P1	GSPT2
	CYP2C19	GSTA4
	CYP2C8	GSTK1
	CYP2C9	GSTM1
	CYP2D6	GSTM2
	CYP2F1	GSTM3
	CYP2R1	GSTO1
	CYP2U1	GSTP1
	CYP2W1	GTF2A2
	CYP3A4	GTF2B
	CYP3A43	GTF2H1
	CYP3A7	GTF2H4
	CYP4A11	GTF2H5
	CYP4F11	GTF3A
	CYP4F2	GTF3C3
	CYP4F8	GTPBP6
	CYP7A1	GTPBP8
	CYSLTR1	GUCY1A3
	CYSLTR2	GUSB
	CYTH1	GYG1
	CYTH3	GZMA
	CYTH4	GZMB
	CYTL1	GZMH
	DAAM2	H1F0
	DAGLA	H1FX
	DAK	H2AFJ
	DALRD3	H2AFV
	DAO	H2AFZ
	DAP	H2BFS
	DAP3	HAGH
	DAPK1	HAND2-AS1
	DARS2	HARS
	DAXX	HAS1
	DAZ1	HAS2
	DAZAP2	HAT1
	DAZL	HAUS3
	DBET	HAX1
	DBF4B	HCAR3
	DBH	HCFC2
	DBI	HCG18
	DBN1	HCG26
	DBNDD1	HCG4
	DBP	HCK
	DBT	HCLS1
	DCAF11	HCP5
	DCAF13	HDAC2
	DCAF15	HDAC4
	DCAF4	HDAC5
	DCAF7	HDAC9
	DCAF8	HEATR3
	DCAKD	HEBP1
	DCBLD2	HEBP2
	DCC	HECTD3
	DCHS2	HELLS
	DCLK2	HERC1
	DCLRE1A	HERC2P2
	DCLRE1B	HERC5
	DCLRE1C	HERC6
	DCP1A	HERPUD1
	DCSTAMP	HEY1
	DCT	HGS
	DCTN1	HHAT
	DCTN2	HIBCH
	DCTN4	HIF1A
	DCUN1D1	HIGD1A
	DCX	HILPDA
	DDA1	HIPK2
	DDB1	HIRA
	DDB2	HIRIP3
	DDC	HIST1H1C
	DDIT3	HIST1H2AC
	DDN	HIST1H2AE
	DDO	HIST1H2AM
	DDOST	HIST1H2BC
	DDR1-AS1	HIST1H2BD
	DDT	HIST1H2BE
	DDX10	HIST1H2BG
	DDX11	HIST1H2BH
	DDX17	HIST1H2BK
	DDX18	HIST1H4J
	DDX19A	HIST2H2AA3
	DDX24	HIST2H2BE
	DDX25	HIST3H2A
	DDX27	HIVEP1
	DDX28	HK2
	DDX31	HK3
	DDX3X	HLA-B
	DDX4	HLA-DMA
	DDX50	HLA-DMB
	DDX51	HLA-DPA1
	DDX6	HLA-DPB1
	DEAF1	HLA-DQA1
	DECR2	HLA-DQB2
	DEDD	HLA-DRA
	DEF6	HLA-DRB1
	DEF8	HLA-E
	DEFA1	HLA-J
	DEFA5	HLTF
	DEFA6	HLX
	DEFB126	HMCES
	DENND1C	HMG20A
	DENND2A	HMGA2
	DENND3	HMGB1
	DENND4B	HMGB1P4
	DENND5A	HMGB2
	DENND5B	HMGB3
	DENND6B	HMGCR
	DENR	HMGN3
	DET1	HMHA1
	DFNB31	HMMR
	DGCR11	HMOX1
	DGCR14	HN1
	DGCR5	HNRNPA2B1
	DGCR9	HNRNPAB
	DGKB	HNRNPH2
	DGKD	HNRNPL
	DGKE	HOMER1
	DGKG	HOMER3
	DGKH	HOOK1
	DGKI	HOOK2
	DGKQ	HOPX
	DHODH	HOXA10-HOXA9
	DHRS11	HOXB2
	DHRS12	HOXC10
	DHRS4	HOXC4
	DHRS7	HOXC6
	DHRS7B	HOXD10
	DHX16	HOXD11
	DHX34	HPRT1
	DHX38	HPS4
	DHX8	HPS5
	DHX9	HPSE
	DIABLO	HRAS
	DIAPH1	HRASLS
	DIAPH2-AS1	HRK
	DICER1	HRSP12
	DIDO1	HS2ST1
	DIEXF	HS3ST3A1
	DIMT1	HSD17B1
	DIO1	HSD17B10
	DIO2	HSD17B11
	DIP2A	HSD17B12
	DIRAS3	HSP90AA1
	DISC1	HSP90AB1
	DKFZP434A062	HSP90B1
	DKFZP434C153	HSPA13
	DKFZP434L187	HSPA1A
	DKK2	HSPA2
	DKK4	HSPA4L
	DKKL1	HSPA5
	DLC1	HSPA6
	DLEC1	HSPA8
	DLEU1	HSPA9
	DLEU2L	HSPB1
	DLG1	HSPB8
	DLG2	HSPBAP1
	DLG3	HSPD1
	DLG4	HSPE1
	DLGAP1	HSPE1-MOB4
	DLGAP2	HSPH1
	DLGAP4	HTATIP2
	DLL3	HTRA1
	DLX2	HYAL1
	DLX6	HYAL2
	DMC1	HYMAI
	DMP1	HYPK
	DMPK	IARS
	DMTN	IARS2
	DMWD	ICAM3
	DNAAF1	ICE1
	DNAH2	ICT1
	DNAH3	ID1
	DNAH6	ID2
	DNAH7	ID4
	DNAH9	IDH1
	DNAI1	IDH3A
	DNAI2	IDH3B
	DNAJA1P4	IDI1
	DNAJA3	IDO1
	DNAJA4	IER2
	DNAJB12	IER3
	DNAJB5	IER5
	DNAJC1	IFFO1
	DNAJC11	IFI16
	DNAJC16	IFI27
	DNAJC17	IFI30
	DNAJC22	IFI35
	DNAJC28	IFI44
	DNAJC4	IFI44L
	DNAJC6	IFI6
	DNAJC7	IFIT1
	DNAL4	IFIT2
	DNALI1	IFITM1
	DNASE1	IFITM2
	DNASE1L1	IFITM3
	DNASE1L2	IFNAR2
	DNASE2	IFNGR1
	DNASE2B	IFRD1
	DNMT3L	IFT20
	DNPEP	IFT57
	DNTT	IFT74
	DNTTIP2	IFT81
	DOC2A	IGBP1
	DOC2B	IGF2BP3
	DOCK10	IGF2R
	DOCK5	IGFBP2
	DOCK6	IGFBP3
	DOCK9	IGFBP4
	DOK3	IGFBP6
	DOK4	IGFLR1
	DOK5	IGJ
	DOLPP1	IGK
	DOPEY1	IGLC1
	DOPEY2	IGLL3P
	DOT1L	IGSF3
	DPEP2	IGSF6
	DPEP3	IKBKAP
	DPF1	IL10RA
	DPF2	IL10RB
	DPF3	IL13RA2
	DPH1	IL17RB
	DPH2	IL18
	DPH5	IL1R2
	DPP4	IL1RAP
	DPP6	IL25
	DPPA4	IL33
	DPT	IL36G
	DPY19L1P1	IL36RN
	DPYS	IL4R
	DPYSL4	IL7R
	DQ583205	ILF2
	DRAM1	ILF3
	DRD1	ILKAP
	DRD2	IMP4
	DRD3	IMPA1
	DRD4	IMPA2
	DRD5	IMPACT
	DRG1	IMPAD1
	DRG2	IMPDH2
	DRICH1	INA
	DRP2	INF2
	DSCAM	ING3
	DSCC1	INHBA
	DSCR3	INHBB
	DSCR4	INHBE
	DSERG1	INPP1
	DSPP	INPP4B
	DST	INSIG1
	DSTNP2	INSIG2
	DSTYK	INSR
	DTNA	INTS12
	DTNB	INTS6
	DTX2	INTS8
	DTX2P1-UPK3BP1-PMS2P11	IP6K2
	DTX3	IPCEF1
	DTX4	IPO4
	DUS2	IPO5
	DUS4L	IPP
	DUSP1	IQCB1
	DUSP12	IQCG
	DUSP13	IQCJ-SCHIP1
	DUSP21	IQGAP1
	DUSP3	IQGAP2
	DUT	IRAK1
	DUTP1	IRF1
	DUX1	IRF2
	DVL3	IRF3
	DXO	IRF7
	DYM	IRF8
	DYNC1LI2	IRGQ
	DYNC2H1	IRS1
	DYNLRB1	IRS2
	DYRK1A	IRX4
	DYRK1B	ISCU
	DYRK3	ISG15
	DYRK4	ISG20
	DZIP3	ISL1
	E2F2	ISLR
	E2F3	ISOC1
	E2F4	ISYNA1
	EBF2	ITCH
	EBI3	ITFG1
	EBP	ITGA3
	ECD	ITGA6
	ECE1	ITGA9
	ECE2	ITGAM
	ECRP	ITGAV
	EDA	ITGB2
	EDA2R	ITGB3BP
	EDC4	ITGBL1
	EDDM3A	ITM2B
	EDDM3B	ITM2C
	EDIL3	ITPKC
	EDN2	IVL
	EDN3	IVNS1ABP
	EDNRB	JADE1
	EDRF1	JADE3
	EEA1	JAG2
	EEF1A1	JAK1
	EEF1A1P42	JAM3
	EEF1A2	JMJD1C
	EEF1D	JMJD4
	EFCAB1	JMJD7
	EFCAB11	JOSD1
	EFCAB14	JRKL
	EFCAB2	JUN
	EFCAB6	JUNB
	EFCC1	JUP
	EFHC2	KAL1
	EFNA2	KANK1
	EFNA3	KARS
	EFNA5	KAT2B
	EFNB1	KATNA1
	EFNB3	KATNBL1
	EFR3B	KBTBD4
	EGF	KCNJ2
	EGFL7	KCNK1
	EHMT1	KCNK10
	EHMT2	KCNK7
	EIF2AK1	KCNMB1
	EIF2B5	KCNMB2
	EIF2D	KCNMB4
	EIF2S1	KCNN4
	EIF3A	KCNS3
	EIF3E	KCTD12
	EIF3F	KCTD17
	EIF4A2	KCTD3
	EIF4B	KCTD5
	EIF4E2	KCTD9
	EIF4EBP2	KDM1A
	EIF4ENIF1	KDM3A
	EIF4G2	KDM5D
	EIF4G3	KDM6A
	EIF5A2	KDM7A
	EIF5B	KEAP1
	ELAC1	KHDRBS3
	ELAC2	KIAA0196
	ELANE	KIAA0226L
	ELAVL2	KIAA0355
	ELAVL3	KIAA0754
	ELAVL4	KIAA0895
	ELF2	KIAA0922
	ELK1	KIAA1033
	ELK3	KIAA1279
	ELK4	KIAA1324
	ELL	KIAA1462
	ELL2	KIAA1549L
	ELL2P3	KIAA1551
	ELMO2	KIAA1598
	ELN	KIF11
	ELOVL5	KIF13A
	ELP6	KIF13B
	ELSPBP1	KIF14
	EMC1	KIF15
	EMC3	KIF18A
	EMCN	KIF20A
	EMILIN2	KIF20B
	EML2	KIF23
	EML3	KIF2A
	EML4	KIF4A
	EMR2	KIFAP3
	EMR3	KIFC3
	EMX1	KIN
	ENDOD1	KIT
	ENG	KIZ
	ENO3	KLC2
	ENOX1	KLF10
	ENPEP	KLF13
	ENPP1	KLF2
	ENPP4	KLF3
	ENTPD1	KLF4
	ENTPD1-AS1	KLF5
	ENTPD2	KLHDC2
	ENTPD7	KLHDC4
	EP300	KLHL12
	EP400	KLHL21
	EPAS1	KLHL25
	EPB41	KLHL36
	EPB41L4A	KLHL7
	EPB41L5	KLHL9
	EPB42	KLK1
	EPHA1	KLK10
	EPHA3	KLK11
	EPHA5	KLK12
	EPHA7	KLK5
	EPHB1	KLK6
	EPHB2	KLK7
	EPHB3	KLK8
	EPHB6	KLKB1
	EPHX1	KLRC1
	EPM2A	KLRF1
	EPO	KNTC1
	EPOR	KPNA2
	EPPIN	KPNA3
	EPRS	KPTN
	EPS15L1	KRCC1
	EPS15P1	KREMEN2
	EPS8L3	KRI1
	EPX	KRR1
	EPYC	KRT1
	ERAP1	KRT10
	ERBB2	KRT13
	ERBB4	KRT14
	ERC2-IT1	KRT15
	ERCC2	KRT16
	ERCC4	KRT18
	ERCC6	KRT19
	ERCC8	KRT2
	ERG	KRT23
	ERGIC3	KRT24
	ERH	KRT31
	ERI3	KRT33B
	ERICH1	KRT34
	ERLIN1	KRT37
	ERN1	KRT5
	ERN2	KRT6A
	ERO1LB	KRT6B
	ERP44	KRT7
	ERV3-2	KRT75
	ERV9-1	KRT8
	ERVH-4	KRT9
	ERVK3-2	KTN1
	ESM1	LACTB2
	ESPL1	LAGE3
	ESPN	LAMA1
	ESR1	LAMA3
	ESR2	LAMA5
	ESRRA	LAMB1
	ESRRB	LAMB2
	ESYT1	LAMB3
	ETF1	LAMC1
	ETNK2	LAMP2
	ETNPPL	LAMP3
	ETS1	LAMTOR3
	ETV1	LAMTOR5
	ETV3	LANCL2
	ETV4	LAP3
	ETV6	LAPTM4A
	EVA1B	LAPTM5
	EVC	LARP4
	EVI5	LARP6
	EWSR1	LAT
	EXO5	LBH
	EXOC2	LCN2
	EXOC5	LCP2
	EXOC6B	LDHA
	EXOC7	LDHB
	EXOG	LDOC1
	EXOSC1	LEMD3
	EXOSC2	LEP
	EXOSC7	LEPREL1
	EXOSC9	LEPREL2
	EXT2	LEPREL4
	EXTL1	LGALS1
	EXTL3	LGALS2
	EYA3	LGALS3
	EZH1	LGALS3BP
	EZR	LGALS7
	F10	LGMN
	F11	LGR4
	F11R	LHFP
	F12	LHFPL2
	F13B	LHPP
	F2RL2	LIF
	F2RL3	LIG1
	F5	LIMA1
	F7	LIMCH1
	F9	LIMS2
	FAAH	LIN37
	FABP1	LIN7B
	FABP2	LIN7C
	FABP3	LINC00115
	FABP3P2	LINC00341
	FADS1	LINC00342
	FADS3	LIPA
	FAHD2A	LIPG
	FAIM2	LLGL2
	FAIM3	LMAN2L
	FAM105A	LMBR1L
	FAM106A	LMBRD1
	FAM111A	LMCD1
	FAM120A	LMNA
	FAM120C	LMNB1
	FAM124B	LMNB2
	FAM134A	LMO2
	FAM134B	LMO4
	FAM135A	LMO7
	FAM13C	LOC100129361
	FAM149B1	LOC100129518
	FAM153A	LOC100130872
	FAM155B	LOC100272216
	FAM162A	LOC100506076
	FAM163A	LOC100506469
	FAM175B	LOC100506558
	FAM182A	LOC100506571
	FAM182B	LOC100506639
	FAM186A	LOC100508408
	FAM189A1	LOC100652930
	FAM189B	LOC100996747
	FAM193B	LOC101060275
	FAM198B	LOC101927458
	FAM204A	LOC101927705
	FAM205B	LOC101928189
	FAM212B	LOC101928274
	FAM215A	LOC101928620
	FAM21A	LOC101928625
	FAM222B	LOC101928747
	FAM224A	LOC101928830
	FAM32A	LOC101928916
	FAM47E	LOC101930052
	FAM49A	LOC101930112
	FAM49B	LOC101930324
	FAM53B	LOC102724364
	FAM53C	LOC102725016
	FAM63A	LOC145783
	FAM63B	LOC150776
	FAM64A	LOC202181
	FAM65A	LOC399491
	FAM65B	LOC728392
	FAM66D	LOC730101
	FAM76A	LONP1
	FAM83E	LOR
	FAM86B1	LOX
	FAM89B	LOXL1
	FAM90A1	LPAR6
	FANCA	LPGAT1
[truncated: 4,849 more rows]

## Sheet: Table S6
Table S6. The result of univariate Cox regression.
Gene	HR	P value
MPDZ	1.3743	0.00333883
CCND1	1.24546	0.00598036
ZNF251	1.2791	0.00730368
SNED1	1.28379	0.00810257
RBM47	0.660705	0.00851485
RPL3L	0.799302	0.0152953
FERMT3	0.776778	0.0160635
BIK	0.788548	0.0167575
KLHDC8B	0.75123	0.0167934
ALPL	0.763713	0.0177144
CT83	0.803683	0.0220374
MAP4K4	1.24704	0.0234162
EIF4H	1.26678	0.026264
ZBTB14	1.23519	0.0368439
PIKFYVE	1.17035	0.0375205
C16orf89	0.776312	0.0383075
MROH6	0.745239	0.0391546
RHOF	0.812084	0.0401609
APLP2	1.23618	0.0414786
TRAK2	1.23044	0.0459426
S100A7	0.813855	0.0500865
ACE2	0.856843	0.0516071
KIF11	1.30997	0.0529556
CLDN10	1.23637	0.0530169
GSTO2	0.857395	0.0570431
C3orf80	1.22058	0.0583761
IDH3G	1.1808	0.0591975
MTRF1	1.17703	0.0598453
RASSF3	0.790126	0.0646799
RALGPS2	0.809752	0.0667499
IFT140	1.17898	0.0722057
UBL4A	1.16948	0.0742562
HCAR2	0.856661	0.0746049
VEZF1	1.19356	0.0766541
TGM5	0.811347	0.0800209
TTC17	1.17703	0.0833462
TMEM145	0.856987	0.0907821
SNAI2	1.29851	0.0921281
LIPE	0.837487	0.0966735
UBASH3B	1.14858	0.0992979
TSC22D1	1.21052	0.0997429
MED31	1.17971	0.101721
ZCWPW1	1.13217	0.103388
MFHAS1	0.841351	0.103539
ZDHHC4	1.17529	0.106819
SYT15	1.29784	0.110208
TMEM223	1.19663	0.111901
LOXL2	1.32981	0.111936
CFAP69	1.14434	0.111945
TUBA4A	0.880569	0.113811
HSD17B2	0.864311	0.115634
IL24	0.842598	0.1174
NAA16	1.16608	0.121981
MANSC1	0.851428	0.126762
SUGCT	1.1551	0.132106
LRRN4CL	1.18976	0.133056
FOSB	0.809749	0.134042
PSME2	1.17748	0.136678
TMEM63B	0.874038	0.136713
RPL36AL	1.18135	0.137055
LTBP3	1.14681	0.138842
TTC39C	0.875391	0.139465
POLR3D	0.866845	0.145924
CAP1	0.877382	0.149195
IKBIP	1.18435	0.151508
EPB41L3	0.805069	0.153617
TRIM4	1.13152	0.154171
ACAP1	0.881477	0.159032
SLC39A4	0.856797	0.160514
PHIP	1.12954	0.160751
NEMP2	1.13301	0.166533
SRSF9	0.875336	0.172617
IFIT2	1.11709	0.175124
SLC39A10	1.14933	0.175377
APBB2	1.14127	0.177202
MPC1	1.15563	0.177676
PID1	1.17039	0.17871
COX10	0.88191	0.178912
MEN1	1.16421	0.179006
SPA17	1.11218	0.184569
WHAMM	0.883608	0.1872
PNRC1	1.14942	0.187706
ARFIP2	0.892276	0.187736
GNA12	1.18835	0.188974
EPB41L5	1.1506	0.191272
KANSL1	1.12807	0.191529
DHRS12	1.12849	0.192514
ARL8A	1.13494	0.19274
FBXL19	0.870381	0.194273
MLIP	0.882773	0.197319
SCGB1A1	0.880701	0.197632

## Sheet: Table S7
Table S7. Coefficient and Hazard Ratio Values for the 39 Genes in the ITHCS Model.
id	coef	HR
UBL4A	0.51228	1.66909
SYT15	0.432582	1.54123
C3orf80	0.352082	1.42203
SNAI2	0.295751	1.34414
EIF4H	0.290552	1.33717
CCND1	0.273939	1.31513
NAA16	0.226933	1.25475
MPC1	0.197293	1.2181
SUGCT	0.190529	1.20989
PSME2	0.184828	1.20301
ZDHHC4	0.146566	1.15785
MEN1	0.141196	1.15165
MED31	0.138278	1.14829
TTC17	0.126562	1.13492
LRRN4CL	0.119671	1.12713
RPL36AL	0.0726718	1.07538
TRIM4	0.0718919	1.07454
TMEM223	0.0571702	1.05884
ARL8A	0.0372509	1.03795
MFHAS1	-0.00587023	0.994147
HSD17B2	-0.0160772	0.984051
MTRF1	-0.02262	0.977634
ALPL	-0.0705803	0.931853
ZNF251	-0.0926305	0.91153
CAP1	-0.0984193	0.906269
BIK	-0.100617	0.904279
FBXL19	-0.117909	0.888777
GSTO2	-0.142743	0.866977
MPDZ	-0.198463	0.81999
TTC39C	-0.201108	0.817824
POLR3D	-0.203927	0.815522
IL24	-0.219401	0.803
LIPE	-0.238483	0.787822
SRSF9	-0.239591	0.786949
KLHDC8B	-0.23987	0.78673
CT83	-0.35652	0.700108
FOSB	-0.399504	0.670653
COX10	-0.407708	0.665173
RPL3L	-0.487116	0.614395

## Sheet: Table S8
Table S8. GSEA Results for High- and Low-Risk Groups of Tumor Samples in the GSE53625, TCGA-ESCC, and Zhang et al. Cohorts.
Datasets	Description	setSize	enrichmentScore	NES	pvalue	p.adjust	qvalue
GSE53625	HALLMARK_MYC_TARGETS_V1	129	-0.396646	-1.70378	0.00238663	0.0596659	0.0464766
GSE53625	HALLMARK_EPITHELIAL_MESENCHYMAL_TRANSITION	148	0.405541	1.70132	0.00168634	0.0596659	0.0464766
GSE53625	HALLMARK_OXIDATIVE_PHOSPHORYLATION	129	-0.346605	-1.48883	0.00477327	0.0795545	0.0619688
GSE53625	HALLMARK_NOTCH_SIGNALING	27	0.546017	1.69181	0.0106195	0.0910609	0.0709316
GSE53625	HALLMARK_MYC_TARGETS_V2	41	-0.463119	-1.60204	0.0137931	0.0910609	0.0709316
GSE53625	HALLMARK_KRAS_SIGNALING_UP	142	0.367804	1.52933	0.0118243	0.0910609	0.0709316
GSE53625	HALLMARK_DNA_REPAIR	101	-0.355875	-1.45845	0.0190024	0.0910609	0.0709316
GSE53625	HALLMARK_KRAS_SIGNALING_DN	151	0.341383	1.43997	0.0200334	0.0910609	0.0709316
GSE53625	HALLMARK_ADIPOGENESIS	133	-0.332441	-1.43104	0.0144928	0.0910609	0.0709316
GSE53625	HALLMARK_APICAL_JUNCTION	142	0.343176	1.42693	0.0185811	0.0910609	0.0709316
GSE53625	HALLMARK_MTORC1_SIGNALING	133	-0.329351	-1.41773	0.0193237	0.0910609	0.0709316
GSE53625	HALLMARK_ANGIOGENESIS	29	0.483114	1.52624	0.0316901	0.132042	0.102854
GSE53625	HALLMARK_TGF_BETA_SIGNALING	38	0.434835	1.44453	0.0465116	0.178891	0.139347
GSE53625	HALLMARK_ESTROGEN_RESPONSE_LATE	147	0.317276	1.32897	0.0504202	0.180072	0.140267
GSE53625	HALLMARK_PROTEIN_SECRETION	67	-0.359299	-1.38314	0.0555556	0.185185	0.14425
GSE53625	HALLMARK_REACTIVE_OXYGEN_SPECIES_PATHWAY	38	-0.397661	-1.36243	0.0812641	0.25395	0.197814
TCGA-ESCC	HALLMARK_ALLOGRAFT_REJECTION	195	-0.734344	-2.83936	0.00144509	0.00788644	0.00415075
TCGA-ESCC	HALLMARK_INTERFERON_GAMMA_RESPONSE	196	-0.732141	-2.83176	0.00144718	0.00788644	0.00415075
TCGA-ESCC	HALLMARK_INTERFERON_ALPHA_RESPONSE	95	-0.764834	-2.71605	0.00157729	0.00788644	0.00415075
TCGA-ESCC	HALLMARK_IL6_JAK_STAT3_SIGNALING	87	-0.675015	-2.36123	0.0015748	0.00788644	0.00415075
TCGA-ESCC	HALLMARK_INFLAMMATORY_RESPONSE	198	-0.601518	-2.32233	0.00146413	0.00788644	0.00415075
TCGA-ESCC	HALLMARK_COMPLEMENT	200	-0.540622	-2.08801	0.00146413	0.00788644	0.00415075
TCGA-ESCC	HALLMARK_TNFA_SIGNALING_VIA_NFKB	197	-0.528849	-2.0433	0.00145985	0.00788644	0.00415075
TCGA-ESCC	HALLMARK_IL2_STAT5_SIGNALING	194	-0.504744	-1.95138	0.001443	0.00788644	0.00415075
TCGA-ESCC	HALLMARK_KRAS_SIGNALING_UP	194	-0.488507	-1.88861	0.001443	0.00788644	0.00415075
TCGA-ESCC	HALLMARK_UV_RESPONSE_UP	154	-0.429313	-1.6145	0.00148368	0.00788644	0.00415075
TCGA-ESCC	HALLMARK_G2M_CHECKPOINT	189	0.470809	1.95167	0.00324675	0.00958038	0.00504231
TCGA-ESCC	HALLMARK_MITOTIC_SPINDLE	198	0.445802	1.87209	0.0031348	0.00958038	0.00504231
TCGA-ESCC	HALLMARK_E2F_TARGETS	195	0.412981	1.72362	0.00322581	0.00958038	0.00504231
TCGA-ESCC	HALLMARK_ESTROGEN_RESPONSE_LATE	194	0.398257	1.66104	0.00323625	0.00958038	0.00504231
TCGA-ESCC	HALLMARK_ESTROGEN_RESPONSE_EARLY	193	0.388145	1.61887	0.00325733	0.00958038	0.00504231
TCGA-ESCC	HALLMARK_APOPTOSIS	159	-0.417763	-1.57465	0.00299401	0.00958038	0.00504231
TCGA-ESCC	HALLMARK_EPITHELIAL_MESENCHYMAL_TRANSITION	197	0.37233	1.56105	0.00315457	0.00958038	0.00504231
TCGA-ESCC	HALLMARK_ADIPOGENESIS	192	-0.410723	-1.5852	0.00432277	0.0113757	0.00598721
TCGA-ESCC	HALLMARK_HYPOXIA	191	-0.398076	-1.53774	0.00431035	0.0113757	0.00598721
TCGA-ESCC	HALLMARK_MYOGENESIS	197	-0.366869	-1.41746	0.00875912	0.0218978	0.0115252
TCGA-ESCC	HALLMARK_KRAS_SIGNALING_DN	194	0.341226	1.42318	0.00970874	0.023116	0.0121663
TCGA-ESCC	HALLMARK_WNT_BETA_CATENIN_SIGNALING	42	0.490928	1.57971	0.0106952	0.0232504	0.0122371
TCGA-ESCC	HALLMARK_OXIDATIVE_PHOSPHORYLATION	184	-0.365251	-1.40346	0.0102639	0.0232504	0.0122371
TCGA-ESCC	HALLMARK_APICAL_JUNCTION	192	0.327721	1.36414	0.0162338	0.0338203	0.0178002
TCGA-ESCC	HALLMARK_REACTIVE_OXYGEN_SPECIES_PATHWAY	47	-0.472809	-1.48626	0.0257235	0.0514469	0.0270773
TCGA-ESCC	HALLMARK_XENOBIOTIC_METABOLISM	195	-0.321749	-1.24405	0.0621387	0.119498	0.0628935
TCGA-ESCC	HALLMARK_COAGULATION	138	-0.343554	-1.2705	0.0744681	0.137904	0.072581
TCGA-ESCC	HALLMARK_PANCREAS_BETA_CELLS	40	-0.436486	-1.32751	0.0830671	0.146851	0.0772899
TCGA-ESCC	HALLMARK_GLYCOLYSIS	197	0.287846	1.20684	0.0851735	0.146851	0.0772899
TCGA-ESCC	HALLMARK_BILE_ACID_METABOLISM	112	-0.351774	-1.26891	0.0976378	0.16273	0.0856472
TCGA-ESCC	HALLMARK_UNFOLDED_PROTEIN_RESPONSE	106	-0.347218	-1.24251	0.118936	0.191832	0.100964
TCGA-ESCC	HALLMARK_HEDGEHOG_SIGNALING	35	0.407358	1.25874	0.147583	0.22361	0.11769
TCGA-ESCC	HALLMARK_MYC_TARGETS_V2	57	0.356216	1.22016	0.144385	0.22361	0.11769
TCGA-ESCC	HALLMARK_CHOLESTEROL_HOMEOSTASIS	73	0.312154	1.11963	0.232432	0.322997	0.169999
TCGA-ESCC	HALLMARK_P53_PATHWAY	192	-0.289068	-1.11567	0.226225	0.322997	0.169999
TCGA-ESCC	HALLMARK_UV_RESPONSE_DN	138	0.273418	1.09252	0.232558	0.322997	0.169999
TCGA-ESCC	HALLMARK_HEME_METABOLISM	192	-0.285218	-1.10081	0.247839	0.334917	0.176272
TCGA-ESCC	HALLMARK_NOTCH_SIGNALING	32	0.377823	1.15044	0.261194	0.343676	0.180882
TCGA-ESCC	HALLMARK_ANGIOGENESIS	36	-0.378194	-1.11291	0.282862	0.362643	0.190865
TCGA-ESCC	HALLMARK_APICAL_SURFACE	43	0.333658	1.08594	0.308901	0.386126	0.203224
TCGA-ESCC	HALLMARK_PEROXISOME	104	-0.29322	-1.04721	0.34472	0.420391	0.221258
Zhang et al.	HALLMARK_ALLOGRAFT_REJECTION	171	-0.433912	-1.76729	0.00114942	0.0316456	0.0286476
Zhang et al.	HALLMARK_INTERFERON_ALPHA_RESPONSE	95	-0.446873	-1.68209	0.00126582	0.0316456	0.0286476
Zhang et al.	HALLMARK_INFLAMMATORY_RESPONSE	176	-0.36248	-1.47979	0.00229621	0.0382702	0.0346446
Zhang et al.	HALLMARK_MYOGENESIS	165	0.284312	1.39008	0.00719425	0.0862069	0.0780399
Zhang et al.	HALLMARK_EPITHELIAL_MESENCHYMAL_TRANSITION	194	0.270096	1.34814	0.00862069	0.0862069	0.0780399
Zhang et al.	HALLMARK_INTERFERON_GAMMA_RESPONSE	192	-0.329692	-1.3599	0.0202247	0.168539	0.152572
